# Supplementary material for: Stereotypes Possess Heterogeneous Directionality: A Theoretical and Empirical Exploration of Stereotype Structure and Content
Source: PLoS One. 2015 Mar 26;10(3):e0122292. doi: 10.1371/journal.pone.0122292 (PMC4374885; doi:10.1371/journal.pone.0122292)
Supplement: S3 File — This Excel file contains the compiled data matrices from Studies 1, 3, and 4, showing all connections among all the concepts within each study. (XLSX) [file pone.0122292.s003.xlsx]

## Sheet: Key
Key for all 4 worksheets
Rows represent the stimulus given, the numbers in each column are the counts reflecting the number of people who responded with the concept in that column. The total number of people assigned to each stimulus is provided in the total column, at the end of each row.
Abbreviated names for the variables are displayed in these tables. See Table 2 or Table 7 in the article to see the full text of the stimuli.

## Sheet: Study 1
	Gay	Black	Friendly	Secretive	DLSports	NAthletic	AIDS	WellGroom	LAnalSex	Fashion	WellDress	TightClot	FemFriend	Flamboyan	Feminine	OverSex	Dramatic	LMusTheat	StyHome	HandGest	EmotExp	Lisp	Listener	Nurse	Anorexic	DWChild	HairDress	IntDesign	WOMRole	LShop	WorksOut	Promisc	Proud	LHipHop	Drugs	NatRhyth	BodyLang	LDance	EqRights	Criminal	Aggress	Threat	Poor	Athletic	Unintell	BagCloth	GASport	Strong	Violent
Gay	X	0	4	0	0	0	0	3	2	8	6	10	2	4	5	0	0	0	0	1	1	1	1	0	0	0	0	0	0	1	0	0	0	0	0	0	2	1	1	0	0	0	0	0	0	0	0	0	0
Black	0	X	2	1	0	0	0	0	0	0	2	0	0	0	0	0	0	0	0	0	0	0	0	0	0	0	0	0	0	0	0	0	0	5	0	0	0	0	0	8	0	3	7	9	0	2	2	2	0
Friendly	0	0	X	1	0	0	0	1	0	0	2	0	0	0	0	0	0	0	0	0	0	0	1	0	0	0	0	0	0	0	0	0	1	0	0	0	1	0	0	0	0	1	0	0	0	0	0	1	0
Secretive	1	3	0	X	0	0	0	0	0	0	0	0	0	0	0	0	0	0	0	0	0	0	0	0	0	0	0	0	0	0	0	1	0	0	0	0	1	0	0	3	0	1	0	0	0	0	0	0	0
DLSports	6	0	0	0	X	13	0	0	0	1	0	0	0	0	7	0	0	1	0	0	0	0	0	0	0	0	0	0	0	0	0	0	1	0	0	0	0	0	0	0	0	0	0	1	2	0	0	0	0
NAthletic	0	0	0	0	0	X	0	0	0	0	0	0	0	0	1	0	0	0	0	0	0	0	0	0	1	0	0	0	0	0	0	0	0	0	0	0	0	0	0	0	0	0	0	0	3	0	0	0	0
AIDS	19	10	0	0	0	2	X	1	0	0	0	0	0	0	1	1	0	0	0	0	0	0	0	0	0	0	0	0	0	0	0	1	0	0	1	0	0	0	0	0	0	1	1	1	0	0	0	0	0
WellGroom	1	1	9	0	0	0	0	X	0	1	11	0	0	0	0	0	0	0	0	0	0	0	0	0	0	0	0	0	0	0	0	0	0	0	0	0	0	0	0	0	0	0	0	0	0	0	0	1	0
LAnalSex	23	0	0	2	0	0	2	2	X	1	0	1	0	0	0	4	0	0	0	0	1	0	0	0	0	0	0	0	0	0	0	1	0	0	1	0	0	0	0	3	0	0	0	1	0	0	0	1	0
Fashion	17	1	1	0	0	0	0	7	0	X	7	1	0	1	1	0	0	0	0	0	0	1	0	0	0	0	0	0	0	0	0	0	1	0	0	0	0	0	0	0	0	0	0	1	0	0	0	1	0
WellDress	4	0	1	0	0	0	0	6	0	4	X	0	0	0	0	0	0	0	0	0	0	0	0	0	0	0	0	0	0	0	0	0	0	0	0	0	0	0	0	0	0	0	0	1	0	0	1	1	0
TightClot	30	0	1	0	0	1	0	0	0	13	2	X	0	1	6	0	0	0	0	0	1	1	0	0	0	0	0	0	0	0	0	0	1	0	0	0	0	1	0	0	0	0	1	1	0	0	1	4	0
FemFriend	21	0	7	0	0	1	0	2	0	4	1	0	X	0	6	1	0	0	0	0	1	0	1	0	0	0	0	0	0	0	0	13	1	0	0	0	0	0	0	0	0	0	0	1	0	0	0	0	0
Flamboyan	19	0	1	0	0	0	0	1	0	4	2	2	1	X	3	0	3	0	0	1	0	1	0	0	0	0	0	0	0	0	0	0	3	0	0	0	1	1	0	0	0	0	0	0	1	0	0	0	0
Feminine	22	0	3	0	3	4	0	7	0	7	6	9	4	2	X	0	0	1	0	1	0	1	0	0	0	0	1	1	0	1	0	0	0	0	0	0	1	1	0	0	0	0	0	1	0	0	0	0	0
OverSex	1	0	0	2	0	0	0	2	0	0	2	1	0	0	1	X	0	0	0	0	0	0	0	0	0	0	0	0	0	0	0	2	3	0	0	0	1	0	0	4	0	1	0	1	0	0	1	3	0
Dramatic	9	0	3	0	0	0	1	1	0	1	1	1	1	3	3	0	X	2	0	1	4	0	0	0	0	0	0	0	0	0	0	0	1	0	0	0	2	0	0	0	0	0	0	0	0	0	0	1	0
LMusTheat	18	0	2	0	0	0	0	1	0	2	3	0	0	1	7	0	1	X	1	0	1	0	0	0	0	0	0	0	0	0	0	0	0	0	0	0	0	1	0	0	0	0	0	0	0	0	0	1	0
StyHome	18	0	0	0	0	0	0	4	0	2	4	0	0	1	2	0	0	0	X	0	0	0	0	0	0	0	0	1	0	0	0	0	0	0	0	0	0	0	0	0	0	0	0	0	0	0	0	0	0
HandGest	5	0	1	0	0	0	0	0	0	0	1	0	0	1	0	0	1	0	0	X	4	0	0	0	0	0	0	0	0	0	1	0	1	0	0	0	1	0	0	0	0	0	0	1	0	0	0	1	0
EmotExp	15	0	4	0	1	1	0	0	0	0	3	0	2	1	3	0	1	0	0	2	X	0	1	0	0	0	0	0	0	0	0	0	0	0	0	0	1	1	0	0	0	0	0	0	0	0	0	2	0
Lisp	6	0	2	1	0	1	0	0	0	0	0	0	0	0	2	0	0	0	0	0	0	X	0	0	0	0	0	0	0	0	0	0	0	0	0	0	0	0	0	0	0	0	0	0	2	0	0	1	0
Listener	0	0	14	1	0	0	0	0	0	0	1	0	0	0	1	0	0	0	0	0	2	0	X	0	0	0	0	0	0	0	0	0	0	0	0	0	0	0	0	0	0	0	0	0	0	0	0	1	0
Nurse	6	0	6	0	0	1	0	2	0	0	0	0	0	0	6	1	0	0	0	0	0	0	0	X	0	0	0	0	0	0	0	0	0	0	0	0	0	0	0	0	0	0	0	1	1	0	0	2	0
Anorexic	8	0	0	0	0	5	0	2	0	4	0	4	0	0	1	0	0	0	0	0	0	0	0	0	X	0	0	0	0	0	1	0	0	0	0	0	0	0	0	0	0	0	1	1	2	0	0	0	0
DWChild	4	0	0	0	0	2	0	0	0	0	2	0	0	0	0	1	0	0	0	0	0	0	0	0	0	X	0	0	0	0	0	4	2	0	0	0	0	0	0	0	0	0	1	0	3	0	0	0	1
HairDress	27	0	3	0	0	1	0	8	0	3	2	0	0	4	13	0	1	0	1	0	0	0	0	0	0	0	X	0	0	0	1	0	0	0	0	0	1	0	0	0	0	0	0	0	0	0	0	0	0
IntDesign	17	0	2	0	0	0	0	2	0	6	4	1	0	1	5	0	0	0	1	0	1	2	0	0	0	0	0	X	0	0	0	0	0	0	0	0	0	0	0	0	0	0	0	0	0	0	0	0	0
WOMRole	2	1	1	0	0	9	0	0	0	1	0	0	1	0	5	0	0	0	0	0	2	0	0	0	0	0	0	0	X	0	0	1	0	0	1	0	0	0	0	3	0	0	4	0	0	0	0	4	1
LShop	20	0	2	0	0	0	0	1	0	5	6	1	2	2	5	0	1	0	1	0	0	0	0	0	0	0	0	0	0	X	0	0	0	0	0	0	0	0	0	0	0	0	0	0	0	0	0	0	0
WorksOut	1	0	0	0	0	0	0	0	0	0	0	1	0	0	0	0	0	0	0	0	0	0	0	0	0	0	0	0	0	0	X	1	3	0	0	0	0	0	0	0	0	0	0	9	1	0	3	22	0
Promisc	3	0	0	2	0	0	0	0	0	0	0	0	0	1	1	1	0	0	0	0	1	0	0	0	0	0	0	0	0	0	0	X	1	0	1	0	1	1	0	0	0	0	0	0	0	0	0	2	0
Proud	0	0	6	0	0	0	0	2	0	0	2	0	0	0	0	0	0	0	0	0	0	0	0	0	0	0	0	0	0	0	0	0	X	0	0	0	1	0	0	0	0	0	0	0	0	0	0	4	0
LHipHop	0	12	1	0	0	0	0	1	0	1	0	1	0	1	0	0	0	0	0	0	1	0	0	0	0	0	0	0	0	0	0	2	2	X	1	2	2	11	0	6	0	0	2	0	2	18	0	0	1
Drugs	0	3	2	0	0	2	0	0	0	0	0	0	0	0	0	0	0	0	0	0	0	0	0	0	2	0	0	0	0	0	0	0	0	0	X	0	0	0	0	5	0	0	5	0	2	0	0	0	0
NatRhyth	2	4	1	0	0	0	0	0	0	0	1	1	0	0	1	0	0	0	0	0	0	0	0	0	0	0	0	0	0	0	0	0	0	1	0	X	0	15	0	0	0	0	0	0	0	0	0	0	0
BodyLang	2	0	1	0	0	1	0	0	0	0	1	0	0	2	0	0	0	0	0	4	5	0	1	0	0	0	0	0	0	0	0	0	0	0	0	0	X	3	0	0	0	0	0	1	1	0	0	1	0
LDance	8	0	1	0	0	0	0	1	0	0	2	1	0	2	1	0	0	0	0	0	1	0	0	0	0	0	0	0	0	0	0	0	0	2	0	2	0	X	0	0	0	0	0	1	2	1	0	1	0
EqRights	4	10	2	0	0	0	0	0	0	0	0	0	0	0	0	0	0	0	0	0	2	0	0	0	0	0	0	0	0	0	0	0	1	0	0	0	0	0	X	0	0	0	0	0	0	0	0	2	0
Criminal	0	2	0	0	0	0	0	1	0	0	0	0	0	0	0	0	0	0	0	0	0	0	0	0	0	0	0	0	0	0	0	0	0	0	4	0	0	0	0	X	0	2	2	0	1	1	0	2	5
Aggress	0	1	0	0	0	0	0	1	0	0	0	0	0	0	0	0	0	0	0	0	0	0	0	0	0	0	0	0	0	0	0	0	1	0	1	0	1	0	0	4	X	3	0	2	1	1	0	14	12
Threat	0	2	0	1	0	1	0	0	0	0	0	0	0	0	0	0	0	0	0	0	0	0	0	0	0	0	0	0	0	0	0	0	0	0	0	0	0	0	0	6	0	X	0	0	0	0	0	3	5
Poor	0	0	0	0	0	1	0	0	0	0	0	0	0	0	0	0	0	0	0	0	0	0	0	0	0	0	0	0	0	0	0	0	0	0	1	0	0	0	0	0	0	0	X	0	0	1	0	0	0
Athletic	0	1	1	0	0	0	0	1	0	0	0	0	0	0	0	0	0	0	0	0	0	0	0	0	0	0	0	0	0	0	2	0	1	0	0	0	0	0	0	0	0	0	0	X	1	0	3	26	0
Unintell	0	1	0	0	0	0	0	0	0	0	0	0	0	0	0	0	0	0	0	0	0	0	0	0	0	1	0	0	0	0	0	0	1	0	2	0	0	0	0	0	0	0	11	0	X	0	0	0	0
BagCloth	0	12	1	0	0	1	0	0	0	0	1	0	0	0	0	0	0	0	0	0	0	0	0	0	0	0	0	0	0	0	0	1	1	2	2	0	2	1	0	15	0	2	10	2	4	X	0	0	0
GASport	0	3	0	0	0	0	0	3	0	0	0	0	0	0	0	0	0	0	0	0	0	0	0	0	0	0	0	0	0	0	0	0	2	0	0	0	0	0	0	0	0	0	0	16	0	0	X	23	0
Strong	1	1	1	1	0	0	0	2	0	0	0	2	0	0	0	0	0	0	0	0	1	0	0	0	0	0	0	0	0	0	9	1	0	0	0	0	0	0	0	0	0	0	0	8	1	0	1	X	1
Violent	0	1	0	0	0	0	0	0	0	0	0	0	0	0	0	0	0	0	0	0	0	0	0	0	0	0	0	0	0	0	0	0	0	1	2	0	1	0	0	6	3	5	0	0	0	0	1	7	X
BBall	0	4	1	0	0	0	0	0	0	0	0	1	0	0	0	0	0	0	0	0	0	0	0	0	0	0	0	0	0	0	2	1	0	0	0	0	0	0	0	1	0	0	0	14	0	0	1	8	0
Rapper	0	18	0	0	0	0	0	0	0	0	0	0	0	0	0	1	0	0	0	0	0	0	0	0	0	0	0	0	0	0	0	2	0	2	2	0	2	1	0	8	0	1	3	0	1	12	0	0	1
Tall	1	2	1	1	0	0	0	4	0	0	4	0	0	0	1	0	0	0	0	0	0	0	0	0	0	0	0	0	0	0	0	0	2	0	0	0	0	0	0	1	0	1	0	18	1	1	0	9	0
Uneduc	0	1	0	0	0	0	0	0	0	0	0	0	0	0	0	0	0	0	0	0	0	0	0	0	0	0	0	0	0	0	0	0	0	1	2	0	0	0	0	2	0	0	19	0	10	0	0	0	0
LFChick	0	13	0	0	0	7	0	1	0	0	0	0	0	0	0	0	0	0	0	0	0	0	0	0	0	0	0	0	0	0	0	0	0	0	0	0	0	0	0	0	0	0	3	0	0	0	0	0	0
PoorArtic	0	3	2	0	0	1	0	0	0	0	0	0	0	0	0	0	0	0	0	0	0	12	0	0	0	0	0	0	0	0	0	0	0	0	0	0	0	0	0	1	0	1	7	0	11	0	0	0	0
TankTops	14	3	0	0	0	2	0	1	0	1	0	2	0	2	1	0	0	0	0	0	0	0	0	0	0	0	0	0	0	0	5	0	3	0	0	0	0	0	0	1	0	0	3	8	1	0	0	9	0
Beyonce	10	7	2	0	0	0	0	0	0	0	1	1	0	0	2	3	0	0	0	0	1	0	0	0	0	0	0	0	0	0	0	0	0	1	0	0	0	4	0	1	0	0	1	1	0	0	0	1	0
Runway	17	0	0	0	0	0	0	0	0	12	0	4	0	2	3	0	2	0	0	0	0	0	0	0	0	0	0	0	0	0	0	0	1	0	0	0	0	0	0	0	0	0	0	1	0	0	0	1	0
CherFan	18	1	0	1	0	0	0	2	0	1	1	2	0	2	6	0	0	0	0	0	0	0	0	0	0	0	0	0	0	0	0	0	0	0	0	0	0	0	0	0	0	0	0	0	0	0	0	0	0
[truncated: 11 more columns]

## Sheet: Study 3
	Athletic	Black	Criminal	Dramatic	Fashionable	Flamboyant	Gay	Poor	Total
Athletic	X	7	0	0	0	0	0	0	159
Black	58	X	25	0	1	0	0	18	206
Criminal	0	18	X	0	0	0	0	15	168
Dramatic	2	3	0	X	7	13	40	1	157
Fashionable	4	0	1	0	X	4	66	0	163
Flamboyant	1	0	0	14	20	X	89	0	172
Gay	0	0	0	8	39	23	X	0	157
Poor	1	8	5	0	0	0	1	X	161

## Sheet: Study 4 - Person
	Drinks	Beard	BigNose	Accent	ExpThings	ManyKids	WealthPar	CEO	Coastie	ConsRep	LibDem	Activist	Environ	EvChrist	AntiGay	ArabMus	Arrogant	Atheist	Blonde	Catholic	CloseMind	Confront	Ditzy	Educated	European	Evil	FreeThink	South	HardWork	IgnorWI	Frat	Sorority	Jew	Judgment	Mean	NotHardWk	OpenMind	Poor	Religious	Stingy	Strict	StuckUp	Tradition	DevBelief	White	IntCulRel	MarCulRel	Parties	Marijuana
Drinks	X	0	0	0	0	0	0	0	0	0	0	0	0	0	0	0	0	0	0	0	1	4	6	9	0	0	3	0	0	0	0	0	0	0	0	4	1	2	0	0	0	0	0	0	0	0	0	18	0
Beard	2	X	0	0	2	0	0	0	0	0	0	0	0	0	0	1	0	0	0	0	0	0	0	0	0	0	2	0	0	0	0	0	2	0	0	0	0	3	3	0	0	0	11	0	2	0	0	0	0
BigNose	0	1	X	0	0	0	1	0	0	0	0	0	0	0	0	0	2	0	0	0	0	0	1	1	2	0	0	0	1	0	0	0	9	0	1	0	0	0	1	1	0	1	0	0	0	0	0	0	0
Accent	0	1	0	X	0	0	0	0	0	0	0	0	0	0	0	3	0	0	1	0	0	0	0	9	6	0	1	3	1	0	0	0	0	0	0	0	1	0	0	0	0	0	0	0	1	0	0	0	0
ExpThing	0	0	0	0	X	0	6	4	2	0	0	0	0	0	0	0	12	0	0	0	0	0	0	0	0	2	0	0	3	0	0	0	0	0	2	1	0	0	0	0	0	12	0	0	2	0	0	0	0
ManyKids	0	0	0	0	1	X	1	0	0	0	0	0	0	0	0	0	0	0	0	2	0	2	0	0	0	0	0	1	10	0	0	0	0	0	0	0	2	9	6	1	1	0	2	2	0	0	0	0	0
WealthPar	0	0	0	0	10	0	X	1	0	1	0	0	0	0	0	0	10	0	0	0	0	0	0	6	0	1	0	0	0	0	0	0	0	1	1	4	0	0	0	0	0	10	0	0	1	1	0	0	0
CEO	0	0	0	0	18	0	2	X	0	0	1	0	0	0	0	0	3	0	0	0	1	1	0	7	0	4	1	0	6	0	0	0	0	0	5	0	0	0	0	0	2	2	0	0	1	0	0	0	0
Coastie	1	0	0	4	15	0	8	0	X	0	1	0	0	0	0	0	12	0	4	0	0	0	2	0	1	1	0	0	0	1	0	1	1	0	9	0	0	0	0	0	0	12	0	0	0	0	0	0	0
ConsRep	0	0	0	0	10	0	3	4	0	X	0	5	0	2	2	0	5	0	0	4	9	3	1	4	0	2	0	4	0	0	0	0	0	7	6	0	0	0	11	2	2	7	5	0	3	9	1	0	0
LibDem	0	0	0	0	0	0	0	0	0	3	X	5	3	0	0	0	2	0	0	0	0	1	1	0	0	1	4	0	0	0	0	0	0	0	1	2	5	2	0	1	0	2	1	0	0	0	0	0	1
Activist	0	0	0	0	0	0	0	3	0	3	12	X	3	3	3	3	2	0	0	0	4	8	0	9	0	1	5	0	7	0	0	0	0	0	1	0	2	0	0	0	1	1	0	4	0	1	0	0	0
Environ	0	1	0	0	4	0	0	0	0	0	6	16	X	0	0	0	3	0	0	0	0	1	0	5	0	0	11	0	3	0	0	0	0	0	1	0	1	0	0	0	0	3	0	7	0	0	0	0	2
EvChrist	0	0	0	0	2	3	3	0	0	1	1	0	0	X	1	0	2	0	0	0	8	2	0	0	1	0	5	2	2	0	0	0	0	2	0	0	0	0	26	0	1	2	0	7	0	4	0	0	0
AntiGay	0	0	0	0	0	0	0	0	0	13	0	1	0	4	X	0	9	0	1	4	21	0	0	0	0	9	0	1	0	0	1	0	0	12	16	0	0	0	10	1	3	2	7	3	3	8	0	0	0
ArabMus	0	5	0	3	1	0	0	1	0	2	1	0	0	0	0	X	0	0	0	0	2	13	0	1	0	6	0	0	0	0	0	0	0	0	12	0	0	1	8	0	1	0	0	1	0	1	0	0	0
Arrogant	0	0	0	0	7	0	6	1	1	0	0	0	0	0	0	0	X	0	1	0	3	1	3	2	0	13	0	0	0	0	0	0	0	9	21	0	0	0	0	4	4	19	0	0	1	3	0	0	0
Atheist	0	0	0	0	0	0	0	0	0	0	3	0	0	0	0	0	4	X	0	0	0	1	0	3	0	1	1	0	0	0	0	0	0	2	1	0	0	0	0	0	2	2	0	1	0	0	0	0	1
Blonde	0	0	0	0	2	0	1	0	0	0	0	0	0	0	0	0	1	0	X	0	0	0	13	1	0	0	0	0	0	0	0	1	0	0	0	0	0	0	0	0	0	1	0	0	2	0	0	0	0
Catholic	0	0	0	0	0	4	0	0	0	1	0	0	0	2	0	0	1	0	1	X	3	0	0	0	0	0	0	0	0	0	0	0	1	1	2	0	0	0	7	0	6	1	2	0	4	2	0	0	0
CloseMind	0	0	0	0	1	0	0	1	0	1	0	0	0	0	1	0	12	0	0	0	X	3	2	0	0	6	0	0	0	0	0	0	0	3	8	0	0	0	0	0	1	10	0	1	0	1	0	0	0
Confront	0	0	0	0	1	0	0	2	0	1	0	3	0	1	0	0	6	0	0	0	0	X	1	2	0	12	0	0	4	0	0	0	0	1	16	0	1	0	1	0	4	5	0	2	0	1	0	0	0
Ditzy	1	0	0	0	0	0	1	0	0	0	0	0	0	0	0	0	7	0	14	0	2	0	X	0	0	0	0	0	0	0	0	1	0	0	0	2	0	0	0	0	0	7	0	0	0	0	0	1	0
Educated	0	0	0	0	1	0	0	2	0	0	0	0	0	0	0	0	2	0	0	0	0	0	0	X	0	0	0	0	1	0	0	0	0	0	0	0	1	1	0	0	0	2	0	0	2	0	0	0	0
European	1	0	0	7	3	0	1	1	0	0	0	0	2	0	0	0	3	0	0	1	0	1	0	5	X	0	0	0	1	0	0	0	0	0	2	0	0	0	0	0	0	3	0	1	8	1	0	0	0
Evil	0	1	0	0	0	0	0	0	0	0	1	0	0	0	0	0	8	0	0	0	0	6	0	0	0	X	0	0	0	0	0	0	0	0	17	0	0	0	0	0	8	4	0	0	0	5	0	0	0
FreeThink	0	2	0	0	0	0	0	0	0	0	8	0	3	0	0	0	0	1	0	0	0	0	0	5	0	0	X	0	0	0	0	0	0	0	0	0	5	0	0	0	0	0	0	0	0	0	0	0	1
South	1	0	0	12	0	0	0	0	0	5	0	0	0	0	0	0	1	0	3	0	2	0	2	0	0	0	0	X	0	0	0	0	0	2	1	1	0	2	0	0	0	0	1	2	3	1	0	0	0
HardWork	0	0	0	0	2	0	1	8	0	0	0	0	0	0	0	0	0	0	0	0	0	2	0	6	0	0	0	0	X	0	0	0	0	0	1	0	0	1	0	0	3	2	0	2	1	0	0	0	0
IgnorWI	2	0	0	1	0	0	0	0	4	0	0	0	0	0	0	0	5	0	1	0	3	0	1	0	1	0	0	1	0	X	0	0	0	1	2	1	0	1	0	1	0	6	1	1	0	2	0	0	0
Frat	11	0	0	0	4	0	3	0	0	0	0	2	0	0	0	0	6	0	0	0	0	2	5	0	0	4	0	0	3	0	X	0	0	1	3	1	0	0	0	1	1	3	1	1	0	1	0	11	0
Sorority	1	0	0	0	3	0	3	0	8	0	0	1	0	0	0	0	9	0	3	0	0	1	4	0	0	5	0	0	1	0	2	X	1	0	7	0	0	0	0	2	0	9	0	1	0	0	0	7	0
Jew	0	2	8	0	2	2	6	0	1	0	0	0	0	0	0	0	0	0	0	0	1	0	0	2	1	0	0	0	1	0	0	0	X	0	0	0	0	0	13	2	1	0	0	1	4	0	1	0	0
Judgment	0	0	0	0	3	0	3	1	0	0	0	0	0	1	0	0	22	0	0	1	15	7	0	1	0	16	1	0	0	0	0	0	0	X	21	1	0	0	1	0	4	14	0	3	0	12	0	0	0
Mean	0	0	0	0	0	0	0	0	0	0	0	0	0	0	0	0	9	0	1	0	3	9	0	0	0	17	0	0	0	0	0	0	0	8	X	0	0	0	0	0	4	8	0	0	0	8	0	0	0
NotHardWk	1	2	0	0	0	0	1	0	0	0	0	0	0	0	0	0	2	0	0	0	2	2	2	0	0	1	0	0	0	0	0	0	0	0	1	X	0	4	0	0	0	2	0	0	1	0	0	2	2
OpenMind	0	0	0	0	0	0	0	1	0	0	4	2	1	0	0	0	0	0	0	0	1	1	0	4	0	0	10	0	1	0	0	0	0	0	0	0	X	0	0	0	0	0	0	1	0	0	0	0	1
Poor	0	5	0	0	0	0	0	0	0	0	0	0	0	0	0	0	0	0	0	0	0	0	1	1	0	1	0	0	3	0	0	0	0	0	1	5	0	X	0	1	0	0	0	0	0	0	0	0	0
Religious	0	1	0	0	1	0	0	0	0	4	0	2	0	9	0	0	3	0	1	9	3	0	0	0	1	0	0	0	5	0	0	0	5	5	2	0	2	0	X	0	3	1	3	6	1	5	10	0	0
Stingy	0	1	0	0	1	0	1	0	0	0	0	0	1	0	0	0	10	0	1	0	0	2	0	1	0	6	0	0	0	0	0	0	0	0	19	0	0	1	0	X	0	7	0	0	1	1	0	0	0
Strict	0	0	0	0	0	0	0	5	0	2	0	0	0	0	0	0	5	0	0	0	3	1	0	4	0	8	0	0	1	0	0	0	0	2	12	0	0	0	1	0	X	2	4	0	0	3	0	0	0
StuckUp	0	0	0	0	8	1	9	0	0	0	0	0	0	0	0	0	24	0	2	0	4	7	3	0	0	14	0	0	0	0	0	0	0	8	18	0	0	0	0	4	2	X	0	0	0	2	0	0	0
Tradition	0	0	0	1	0	0	0	2	0	8	0	0	0	1	0	0	2	0	0	1	7	0	1	2	1	0	0	0	4	0	0	0	0	1	0	1	0	1	4	0	2	0	X	3	1	1	1	0	0
DevBelief	0	0	0	0	0	0	0	0	0	1	0	1	0	9	0	0	1	0	1	7	2	0	0	4	0	1	0	0	13	0	0	0	1	0	0	0	1	0	20	0	1	1	2	X	1	0	4	0	0
White	0	1	0	0	6	0	1	10	0	0	0	0	0	1	0	0	5	0	2	0	3	3	0	9	2	2	0	0	6	0	0	0	0	2	2	0	1	1	0	0	0	7	1	0	X	1	0	0	0
IntCulRel	0	0	0	0	0	0	0	0	0	4	1	0	0	0	0	0	14	1	0	4	17	2	6	1	0	14	0	1	0	0	0	0	0	5	17	0	0	0	4	1	4	7	0	1	4	X	0	0	0
MarCulRel	2	0	0	0	6	6	4	0	0	0	0	0	0	2	0	0	0	0	0	6	4	0	0	0	0	0	0	0	0	0	0	0	0	0	0	0	0	0	4	0	0	0	11	0	4	2	X	0	0
Parties	15	0	0	0	3	0	1	0	1	0	0	0	0	0	0	0	1	0	0	0	0	0	4	0	0	0	1	0	0	0	5	0	0	0	0	3	0	0	0	0	0	1	0	0	0	0	0	X	0
Marijuana	0	1	0	0	0	0	0	0	0	0	4	0	4	0	0	0	0	0	0	0	0	4	0	0	1	6	3	0	0	0	0	0	0	2	7	4	4	1	0	0	0	0	0	1	0	2	0	1	X
Smokes	3	0	0	2	2	0	3	0	0	0	1	0	0	0	0	0	3	0	0	0	1	1	1	0	0	0	0	0	0	0	0	0	0	0	2	0	0	0	0	1	0	1	2	0	0	0	0	0	0
Superior	0	0	0	0	13	0	6	6	1	0	3	0	0	0	0	0	20	0	2	0	0	2	1	7	0	12	2	0	1	0	0	0	0	1	12	0	0	0	0	0	0	16	0	0	4	0	0	0	0
Uggs	0	0	0	0	4	0	6	1	11	0	0	0	0	0	0	0	3	0	0	0	1	0	0	0	0	2	0	0	0	0	0	0	2	0	3	0	0	0	0	0	0	3	1	0	1	0	0	0	0
[truncated: 4 more columns]

## Sheet: Study 4 - Woman
	NoMakeup	ShortHair	Construct	Lesbian	Tomboy	WomRights	Softball	CutoffTee	Total
NoMakeup	X	0	0	0	0	0	0	0	20
ShortHair	0	X	0	13	4	0	0	0	21
Construct	0	1	X	6	5	0	0	2	19
Lesbian	0	12	0	X	18	1	2	0	26
Tomboy	1	7	0	11	X	0	0	0	24
WomRights	0	1	0	2	0	X	0	0	28
Softball	0	1	0	15	12	0	X	0	26
CutoffTee	0	0	1	8	7	0	0	X	27
