# Supplementary material for: Stereotypes Possess Heterogeneous Directionality: A Theoretical and Empirical Exploration of Stereotype Structure and Content
Source: PLoS One. 2015 Mar 26;10(3):e0122292. doi: 10.1371/journal.pone.0122292 (PMC4374885; doi:10.1371/journal.pone.0122292)
Supplement: S5 File — This Excel file contains the raw participant data from the “Person” conditions of Study 4. (XLSX) [file pone.0122292.s005.xlsx]

## Sheet: Sheet1
Stimulus	Gender	US	Response1	Response2	Response3	Response4	Response5
poor	0	1	dirty	no teeth	greedy	never tried hard	uses others
poor	1	1	hobo	beard	man	begging	hat
poor	0	1	bum	streets	dirty	jacket	beard
poor	1	1	dirty	rags	bum	street	ridiculous
poor	0	1	dirty	old	sad	antisocial	gruff
poor	1	1	fat	dirty	small house	minimum wage	multiple jobs
poor	1	1	sad looking	scrawny	hard working	not the best clothes	shy
poor	0	1	small house	malnourished	stressed	hard working	poorly clothed
poor	1	1	hobo	prisoner	men	drug dealers	McDonalds workers
poor	1	1	dirty	rags	streets	brown clothes	beard
poor	0	1	male	dirty	few teeth	long beard	wrinkly
poor	1	1	homeless	beard	long hair	beggars	tattered clothes
poor	1	1	homeless	dirty	lack of education	psychological disorder	personality
poor	1	1	debauchery	poverty	nasa blanket	shopping cart of cats	garbage house
poor	0	1	dirty	broke	no money	no properties	didn't ask to be
poor	1	1	run down	unlucky	dirty	ghettos	tough life
poor	1	1	cheap clothes	messy hair	smells	unhappy	box
poor	1	1	holes in clothes	no money	hard time getting by	alleyways	cardboard boxes
poor	0	1	no shoes	food pantry	used clothing	buses	walmart
poor	0	1	homeless	dirty	laid off	college student	hunger
poor	1	1	lazy	not successful	unintelligent	didn't try hard in school	sad
Sorority	1		hot	blonde	Starbucks	northface	uggs
Sorority	0	1	leggings	girl	boots	coastie	annoying
Sorority	0	1	drama	can't find friends on their own	too many girls in one house	boring	loud
Sorority	1	1	female	attractive	outgoing	fun	knows her way around the bedroom
Sorority	0	1	slut	dumb	rich	fake	coastie
Sorority	0	1	drunk	coastie	rude	dumb	blonde
Sorority	0	1	slut	bitch	cocky	annoying	whore
Sorority	0	1	girl	bitch	slut	whore	skank
Sorority	1	1	coastie	Jewish	slutty	bitchy	together
Sorority	0	1	coastie	raspy voice	rich	bitchy	cool houses
Sorority	0	1	outgoing	fun	nice	friendly	devoted
Sorority	0	1	outgoing	fun	social	wild	caring
Sorority	0	1	parties	coastie	close ties	women	Greek
Sorority	1	1	slut	coastie	party girl	meetings	sisterhood
Sorority	1	1	girl	slut	dances	Greek life	fun
Sorority	0	1	popular	pretty	slut	party	cool
Sorority	0	1	rich	stuck up	party	shallow	fake
Sorority	0	1	ditzy	blonde	stuck up	rich	mean (hazing)
Sorority	1	1	self centered	extroverted	sassy	dumb	unrealistic
Sorority	0	1	rude	selfish	attitude	coastie	party animal
Sorority	0	1	girly	blonde	nice	happy	pretty
Accent	0	1	light/medium skin color	short	black/dark hair	born outside USA	grew up in a different country
Accent	1	1	funny	out of the ordinary	adventure	friendly	trying hard to fit in
Accent	0	1	middle eastern	beard	mustache	glasses	professor
Accent	1	1	foreign	immigrant	hard to understand	interesting	cool accent
Accent	0	1	foreign country	south	pop	drinking fountains	strange clothing
Accent	0	1	south	English	African American	blonde hair	men's hat, not a baseball cap
Accent	0	1	dark hair	England	movies	in shape	green eyes
Accent	1	1	foreign	hard to understand	different	European	worldly
Accent	0	1	French beret	middle eastern	water park lifeguards	the Tudors	pick n' save
Accent	1	1	Minnesota	India	England	Queen	King
Accent	0	1	from another country	visiting	English is second language	not from America	exchange program
Accent	1	1	shy	foreigner	nice	values	smart
Accent	1	1	foreigner	different	unique	smart	interesting
Accent	1	1	funny	cool	exotic	different	cultural
Accent	0	1	foreign	cultured	interesting	mysterious	intriguing
Accent	1	1	foreign	new	exotic	charming	fresh
Accent	0	1	British	foreign	different	funny	Southern
Accent	0	1	foreign	exchange student	lost	confused	traveling
Accent	0	1	hard to understand	sexy	interesting	doesn't sound like me	lived somewhere else
Accent	1	1	not again	different	family	love	Am I doing the right thing?
BigNose	1	1	Nate Duran	Rachel Chazin	Jewish	smell	food
BigNose	1	1	fat	old	guess who	grandpa	Jewish
BigNose	1	1	funny looking	Seinfeld	possibly a Jew	weird	good sense of smell
BigNose	1	1	Italian	brother	Jewish	witch	mole
BigNose	1		liar	Jewish	ugly	weird
BigNose	1	1	Jew	booger	skin	greedy	nose hair
BigNose	1	1	rich	stuck up	annoying	proud	successful
BigNose	0	1	dark skin tone	girl	dark/black hair	intelligence	dressed professionally
BigNose	0	1	insecure	plastic surgery	confident	unique	different
BigNose	0	1	big ears	witch	Kleenex	sesame street	housemate
BigNose	0	1	trait	people	who cares	face	smelling
BigNose	0	1	glasses	long face	tall	uncoordinated	my sister
BigNose	0	1	clown	grandpa	mustache	maroon	buckteeth
BigNose	0	1	large	feature	Jewish	face	culture
BigNose	1	1	glasses	snot	Jewish	nosy	nasally
BigNose	0	1	clown	ugly	scar	gross	different
BigNose	0	1	unattractive	disproportionate	obnoxious	nasal sounding voice	needs a nose job
AntiGay	1	1	bigot	asshole	white	conservative	ignorant
AntiGay	0	1	selfish	straight	traditional	conservative	close minded
AntiGay	0	1	republican	religions	angry	conservative	conformist
AntiGay	1	1	angry	stubborn	intimidated	creeped out	not confident with oneself
AntiGay			naïve	insecure with themselves	selfish	close minded	stuck in the past
AntiGay			personality	appearance	buff	clothes	interests
AntiGay	0	1	conservative	wealthy	well dressed	man	middle age
AntiGay	0	1	macho man	fraternity	hateful	close minded	hypocritical
AntiGay	0	1	jerk	republican	too into the bible	close minded	unaccepting
AntiGay	1	1	correct	mean	traditional	bible	antigay marriage
AntiGay	0	1	homophobic	unaccepting	judgment	uncomfortable	insensitive
AntiGay	1	1	religious	secretly gay themselves	close minded	unaware	bigot
AntiGay	0	1	close minded	conservative	religious	hateful	unfair
AntiGay	0	1	male	white	conservative	Christian	middle age
AntiGay	1	1	me	Hugh Hefner	George W. Bush	pimp	Bob saget
AntiGay	0	1	homophobia	in the closet	bastard	narrow minded	restricted
AntiGay	1	1	self conscious	rude	close minded	poor parenting	republican
CloseMind	1	1	arrogant	not cooperative	stubborn	stuck up	believes everything they say is right
CloseMind			annoying	stubborn	selfish	conceded	spoiled
CloseMind	1	1	Ethan Pierick	stubborn	ignorant	self centered	egotistical
CloseMind	0	1	rude	arrogant	not cooperative	selfish	conceited
CloseMind	0	1	doesn't work well with others	stuck up	unsocial	judges fast	keeps to themselves
CloseMind	1	1	dark	arrogance	lonely	incompatible	foolish
CloseMind	0	1	know it all	uneducated	stuck up	unfriendly	unliked
CloseMind	0	1	mean	ignorant	no friends	scowl	stupid
CloseMind	1	1	asshole	argumentative	uncooperative	doesn't compromise	frustrating
CloseMind	0	1	uninterested	not willing to learn	not willing to experience new things	judgmental	not accepting
CloseMind	1	1	depressed	not fun	racist	old	ugly
CloseMind	0	1	narrow	bossy	annoying	old
CloseMind	1	1	bigot	racist	homophobic	old	red
CloseMind	0	1	small town	ignorant	not cooperative	uneducated
CloseMind			idiot	uneducated	opinionated	boring	nuisance
CloseMind	0	1	stubborn	ignorant	wrong	hard to work with	difficult
CloseMind	0	0	stubborn	inside the box	old man	isolation	alone
CloseMind	1	1	male	white	sweatshirt	greasy	closed room
CloseMind	1	1	alone	private	friendless	pessimistic	unopinionated
CloseMind	0	1	ignorant	stupid	stubborn	pompous	asshole
CloseMind	0	1	petty	stupid	stuck up	businesslike	rich
CloseMind	0	1	a box	stereotypes	judgmental	harsh	wrong
CloseMind	0	1	not open to new ideas	independent	shy	doesn't like change	uncomfortable in environment
European	0	1	white	well dressed	accent	classy	worldly
European	1	1	white people	arts	roman catholic	unique food	explorers from Spain
European	0	1	white	accent	fashion	soccer	countryside
European	0	1	white	France	bread	king	England
European	1	1	rich	white	smart	unique	different clothes
European	0	1	sense of style	smarter	well rounded	friendly	high opinion of self
European	0	1	British	accent	skinny	sexy	snobby
European	0	1	French	food	stylish	somewhat rude	skinny
European	1	1	Italy	non American clothing	cobblestone roads	beer	rustic scenery
European	0	1	Paris	French	beret	food	accent
European	0	1	foreign	accent	trashy	good looking	strange
European	0	1	dark hair/skin	well dressed	takes time to enjoy things	accents	using public transport
European	0	1	accent	confidence	trendy clothes	laid back	intelligent
European	0	1	happy	singing music	funny food	love togetherness	close to one another
European	1	1	live in Europe	different clothing styles	dislike the US	drive smaller cars	pay a lot for gas
European	0	1	cigarettes	wine	France	white	foreign films
European	0		pretty	relaxed	smoker	happy
European	0	1	scarf	boots	side bag	skinny	friendly
European	0	1	educated	wealth	opportunity	charity	working
European	1	1	white	tea time	euros	snotty	dirty
European	0	1	white	affluent	well dressed	attractive	sophisticated
Jew	0	1	racially discriminated against	diverse in living	attractive	tied down to own religion/heritage	non persuasive
Jew	1	1	white	religion	money	Germany	greed
Jew	0	1	curly hair	Aaron	stereotypes	religious views	another person
Jew	0	1	strict	values	moral	rich	spoiled
Jew			money	distinctive physical characteristics	Holocaust	circumcision	stepping on cup in wedding
Jew	1	1	long nose	respectful/nice	good with money	well behaved	nasally voice
Jew	1	1	Holocaust	Star of David	money	cities	curly hair
Jew	0	1	Anne Frank	Ronnie	Israel	hiding	nationality
Jew	1		star	hat	white	skinny	short
Jew	1	1	yamaka	laughter	stereotypes	struggle
Jew	0	1	Holocaust	skinny	gray	menorah	big nose
Jew	1	1	frugal	beard	star of David	holocaust	accountant
Jew	0	1	smart	white	eastern European	large nose	rich
Jew	0	1	religious	Israel	holocaust	Bar Mitzvah	east coast
Jew	0	1	hat	holocaust	spiritual	big family	star of David
Jew	0	1	head wear	big nose	quiet	smart	dark clothes
Jew	0	1	curly hair	big nose	wealthy	big family	driven
Jew	1	1	yamaka	hanaka	Passover	side burns	white
Jew	0	1	yamaka	dark hair/dark eyes	olive complexion	curly hair	dressed well
Jew	0	1	aunt	yamaka	menorah	large nose	curly dark hair
LibDem	1	1	lower class/middle class	donkey	Obama	bad health care plan	MA
LibDem	0	1	rich	free mind	money	equality	values
LibDem	1	1	abortion	Obama	healthcare (socialized)	welfare	open minded
LibDem	1	1	progression	caring	open	left	protest
LibDem	1	1	Obama	myself	bill Clinton	uw Madison	professors
LibDem	1	1	Ald. Ed Burke	tan/rich	give to poor	Obama	Clinton
LibDem	1	1	Clinton	Obama	Biden	gore	oprah
LibDem	1	1	George Washington	Lincoln	teddy Roosevelt	my father	me
LibDem	0	1	hippie	soon to be conservative	Vietnam war	old republicans	McCairle
LibDem	0	1	Barack Obama	abortion	government spending	gay marriage	health insurance
LibDem	0	1	old	white	rich	elephant	bald
LibDem	0	1	Obama	myself	uw Madison	environment	middle class
LibDem	0	1	my roommate	hippies	Obama	young people/college kids	poor people
LibDem	0	1	Madison	purple	lesbian	happy	free
LibDem	1	1	free speech	equality	health care	eco friendly	pro gay rights
LibDem	0	1	tree huger	pro choice	pro gay	equality	outspoken
LibDem	0	1	motivated for change	passionate about cause	lazy	free loader	selfish
LibDem	0	1	young	elephant	hippie	Obama	idiot
LibDem	0	1	George Bush	Barak Obama	Nancy Pelosi	Sarah Palin	tea party
Ditzy	0	1	says like a lot	not smart	touches hair while talking	into themselves	cares more about looks and themselves
Ditzy	0	1	blonde	girl	says like a ton	asks stupid questions	thinks they are all that
Ditzy	0	1	blonde curly hair	stumbling	forgetful	messy	fun
Ditzy	0	1	blonde	oblivious to the world	Paris Hilton	says like a lot	dumb
Ditzy	1	1	girl	dumb	annoying	teenage	irritating
Ditzy	1	1	bitch	lazy	faking it	cute	innocent
Ditzy	0	1	female	red	tall	black	large
Ditzy	0	1	blonde	loud	annoying	acting dumb	girly
Ditzy	0	1	Amanda remain	blonde	Kristi	talking down	pink
Ditzy	0	1	blonde	girl	dumb	slutty	Valley Girl
Ditzy	1	1	flirty	dumb	blonde	hot	no street smarts
Ditzy	1	1	blonde	woman	nerd	kind of fat	attractive
Ditzy	0	1	blonde	dumb	skinny	clumsy	annoying
Ditzy	1	1	blonde	cheerleader	falling	stupid	tripping
Ditzy	0	1	blonde	drunk	stupid	ignorant	lazy
Ditzy	0	1	short	girl	fake	dumb	annoying
Ditzy	0	1	blonde	tan/rich	sorority	overly entitled	clicky
Ditzy	1	1	blonde	rich	fake	girls	dumb
Ditzy	1	1	blonde	women	Jessica Simpson	easy	annoying
Ditzy	1	1	dumb	lack of common sense	air headed	attempts to be funny	spaces out
South	0	1	loyal	family-oriented	original	loud	set in their ways
South	0	1	George Bush	Tennessee	country	heat/warmth	Schyvincks
South			confederate flag	accent	Georgia	dukes of hazard	69 dodge charger
South	1	1	accent	athletic	republican	Texan	redneck
South	0	1	accent	confederate flag	southern belle	rodeo	ranches
South	0	1	thick accent	republican	tan	friendly	home cooking
South	0	1	tan	accent	blonde	cowboy hat	jeans
South	1	1	white	blonde	skinny	southern accent	wife beater shirt
South	0	1	blonde	accent	hats	tan	smiles
South	1	1	accent	uneducated	close-minded	hospitable	friendly
South	0	1	accent	big hair	black	tan	farmer
South			accent	black	rugged	farmer	Atlanta
South	0	1	fried chicken	biscuits	farmer	tan	white
South	0	1	hot	skinny	laugh	dumb	trash
South	0	1	hillbilly	racist	missing teeth	sound dumb	disholved look
South	1	1	chewing tobacco	skynyrd	trucks	whisky	cut off shirts
South	1	1	lazy	uneducated	overweight	drawling	racist
South	1	1	banjo	redneck	cousins	tractors	overalls
South	0	1	straw hat	plaid shirt	tooth pick	overalls	farmer
South	0	1	cowboy	loud	rude	accent	big laugh
South	0	1	heavy accents	jeans	white	cowboy hat	big/muscular
Atheist	1	1	fun	optimistic	mean	druggy	depressed
Atheist	1	1	judgmental	think they're smart	angry	depressed	afraid
Atheist	0	1	glasses	lonely	confused	liberal	intellectual
Atheist	0	1	alternative	grungy	vocal	pushy	pretentious
Atheist	0	1	skeptical	cold hearted	lost	alone	scary
Atheist	0	1	black clothes	heavy make up	chains	baggy clothes	no family
Atheist	0	1	ungodly	dark	troubled	confused	searching
Atheist	0	1	confused	lost	hardcore	exploratory	weird
Atheist	0	1	depressed	angry	confused	given up	doesn't care
Atheist	1	1	doesn't believe in God	likes being alone	outcast	not bad	life experiences
Atheist	0	1	alone	indifferent	apathetic	scientifically involved	honest
Atheist	1	1	someone like me	smart	non conformist	no god	could be right
Atheist	0	1	not religious	no after life	liar	non believer	needs something more
Atheist	0	1	red	hate	not welcoming	Jesus dead	hate things written on walls
Atheist	0	1	little faith	not optimistic	different than me	fair view	liberal
Atheist	1	1	estute	thinker	questions	different	independent
Atheist	1	1	me	my friends	intelligent	scientific	carl sagan
Atheist	1	1	John Jacobs	liberal	nonbeliever	strong beliefs	serious
Atheist	0	1	nonbeliever	scientist	doctor	studying books	mocks others/feels superior
Atheist	1	1	pessimistic	proud	rebellious	independent	different
Parties	0	1	shallow	pretty	money	stupid	annoying
Parties	1	1	cocky	crazy	funny	not good drinker?	just having fun
Parties	1	1	fun	extreme	with friends	sick	not thinking
Parties	0	1	Paris Hilton	drinking	balloons	expensive clothes	hungover
Parties	0	1	fun	active	free	get drunker	loud
Parties	0	1	out going	fun	heavy drinker	loud	confident
Parties	0	1	alcohol	wild	lack of responsibility	weak liver	crazy
Parties	1	1	alcohol	Mifflin	hungover	friends	excitement
Parties	1	1	kegstand	beer	young people	Kevin Kennedy	sex
Parties	1	1	drunk	fun	fail	weekends	Jack Daniels
Parties	0	1	lack of discipline	crazy	goofy	relaxed	idiotic
Parties	1	1	likes to have fun	lots of friends	irresponsible	friendly	outgoing
Parties	1	1	fun	lazy	friendly	party animal	beer
Parties	0	1	out of control	trashy	not ambitious	crazy	lazy
Parties	1	1	beer	fraternity	sex	alcohol	outgoing
Parties	1	1	Jacksonville	keg stand	frat parties	alcohol	beer pong
Parties	1	1	alcohol	girls	party	fraternity	good time
Parties	1	1	beer	frat	drink	party	booze
Parties	0	1	alcohol	smoking	frat parties	girls	sex
Parties	1	1	drunk	dressed promiscuously	lost	headache	funny
Parties	0	1	beer	coastie	vomiting	stupid	lots of money
Blonde	0		sisters	dumb	pretty hair	mom	dyed hair
Blonde	1	1	female	tall	dumb	famous	superficial
Blonde	0	1	Paris Hilton	mom	brother	Cameron Diaz	girl
Blonde	0	1	attractive	bright	cheerful	fun	sun
Blonde	1	1	Heidi Klum	women	sexy	surf suit	ocean
Blonde	1	1	Jessica Simpson	Banana	bikini	tan	white teeth
Blonde	1	1	sexy	I only date blondes	I want to fuck right now	lingerie porn	having sex
Blonde	1	1	tall	cute	long hair	girl	young kids
Blonde	0	1	Amanda	girl	blue	face	sun
Blonde			family	future wife	math	friends	music
Blonde			white	not my type	sexy	blue eyed	nice
Blonde	0	1	skinny	pretty hot	fashionable	drama queen	get all the boys
Blonde			girl	beauty	dumb	funny	cool
Blonde	0	1	ditzy	popular	pretty	not unique	happy
Blonde	0	1	best friends	Britney Spears	dumb	vanilla ice cream	sun
Blonde	0	1	Courtney Buth	Barbie	dumb	fake hair	opposite of me
Blonde	0	1	dumb	highlights	tanning	pedicure	little dogs
Blonde	0	1	dumb	pretty	dates a lot	white	sorority
Blonde	1	1	stupid	dumb	legally blonde	Hollister	rich
Blonde	0	1	dumb	tan	obnoxious	ugg boots	long coats
Environ	0	1	passionate	hairy	snobby	socially awkward	smart
Environ	1	1	tree huger	recycle	clean planet	science	against gasoline
Environ	0	1	hippie	bohemian style clothes	marijuana	liberals	long hair
Environ	0	1	tree huger	crazy	hard working	over the top	recycler
Environ	0	1	tree	bear	hybrid	grainy food	persuasion
Environ	0	1	trees	animals	glasses	safari hat	safari clothing
Environ	1		hippie	vegan	cares too much	tie dye	glasses
Environ	0	1	conserver	dogmatic	cooperative	caring	idealist
Environ	0	1	tree huger	activist	petitions	signs	save the environment
Environ	1	1	conscientious	activist	tree huger	passionate	recycling
Environ	1	1	arrogant	committed	unrealistic	green	pollution
Environ	0	1	tree huger	nature lover	compassionate	worldly view	parks
Environ	0	1	tree huger	hippie	thinker	eco friendly	woodsy
Environ	1	1	global warming	recycling	going green	scientist	question raising
Environ	0	1	trees	recycling	activist	planet	animals
Environ	0	1	recycling	hemp	hippie	green	earth
Environ	0	1	friendly	libertarian	caring	selfless	outdoorsy
Environ	0	1	green	recycling	planting trees	hybrid cars	green houses/solar paneled
Environ	0	1	conscious energy use	recycle	hiker/outdoorsy	summer	Preus
Environ	0	1	recycle	love nature	obnoxious	live green	dirty
Evil	1		terrorists	rat	Hitler	Stalin	2012-09-11
Evil	1	1	powerful	gross	deformed	psychotic	unassuming
Evil	0	1	Disney villains	people that want my boyfriend	rapists	loose women	criminals
Evil	0	1	tears	havoc	problems	angry expressions	mystery
Evil	0	1	devil	scary movies	exorcism	women, not men	screaming
Evil	0		murderer	greedy	powerful	no conscience	hurtful
Evil	1	1	evil	mustache	death	suffering	hurt
Evil	0	1	red	malice	fear	sly	issues
Evil	1	1	devil	7 headed dragon	Charles Manson	terrorists
Evil	0	1	angry	mean	devil	gets pleasure out of others pain
Evil	0	1	dark	mean	conniving	jealous	hatred
Evil			greedy	selfish	mean	heartless	immoral
Evil	0	1	rude	scary looking	witches	mean	heartless
Evil			rude	ungrateful	hurtful	mean	crime
Evil	1	1	charming	convincing	double speaker	influential	snobbish
Evil	1	1	Hitler	Satan	Osama Bin Laden	Sadam Hussein	Obama
Evil	0	1	devil	Voldemort	Hitler	North Korea	slavery
Evil	0	1	Hitler	rape	eyes	horns	guns
Evil	0	1	mean	sneaky	deceiving	backstabber	awful
Evil	1	1	sadistic	apathetic	mean	egotistic	cut throat
Evil	1	1	Satan	devil	criminal	teacher	zombie/ghost
StuckUp	0	1	snotty	jealous	mean	greedy	forgetful
StuckUp	0	1	snobby	bitchy	rich	blonde	skinny
StuckUp	1	1	Abercrombie	cocky	big muscles	lies a lot	mean
StuckUp	0	1	Michelle Varpagel	nose in air	head held high	back straight	sneer
StuckUp	0	1	snob	nose in air	wealthy	mean	woman
StuckUp	0	1	ego	jerk	uncaring	not helpful	attitude
StuckUp	0	1	annoying	too confident	big ego	thinks they're the best	dumb
StuckUp	0	1	girls	materialistic	wealth	ego	annoying
StuckUp	0	1	annoyed	prideful	idiotic	narrow minded	spoiled
StuckUp	0	1	mean	rude	disrespectful	ass	jerk
StuckUp	0	1	money	arrogance	judgmental	fake	girl
StuckUp	0	1	annoying	obnoxious	irritating	raucous	outspoken
StuckUp	1	1	asshole	not nice	Abercrombie	popped collar	fohawk
StuckUp	0	1	blonde	girl	money	loud	mean
StuckUp	1	1	snotty	rude	rich	poor attitude	think they're better than everyone
StuckUp	0	1	full of themselves	low opinion of others	spoiled	ignorant	not very likeable
StuckUp	0	1	rude	jealous	selfish	annoying	stupid
StuckUp	0	1	snob	bitch	spoiled	arrogant	diluted
StuckUp	0	1	rude	self centered	better than others	snotty	ungrateful
StuckUp	1	1	mean	selfish	annoying	self centered	asshole
StuckUp	0	1	Carrie	uggs	noses	rich	kids
Mean	0	1	rude	frowning	doesn't look you in the eye	short responses	crossed arms
Mean	0	1	angry	insulting	hurtful	annoying	self centered
Mean	1	1	insecure	rude	self centered	unintelligent	elitist
Mean	0	1	inconsiderate	self centered	egotistical	disrespectful	arrogant
Mean	0	1	self centered	angry	insecure	what are they thinking	stupid
Mean	1	1	liar	cheater	ditches others	doesn't care	inconsiderate
Mean	0	1	big	not good looking	hunched over	not smiling	arrogant
Mean	0	1	violent	ugly	loud	abusive	controlling
Mean	1	1	red	angry	snarling	glaring	tense
Mean	0	1	red	angry	cunning	clever	furious
Mean	0	1	manipulative	withholding	wishy-washy	bad intentions	bad person
Mean	1	1	anger	bully	asshole	punch	beat up
Mean	1	1	angry eyes/glare	frown	finger pointed	crossed arms	yelling
Mean	0	1	ugly	slanted eyebrows	loud	sarcastic	rude
Mean	0	1	big	angry	snotty	sad	anxiety
Mean	0	1	vicious	does something wrong	dislike	hurt feelings	angry
Mean	0	1	disrespectful	parents	anger	unhelpful	gossip
Mean	0	1	Hitler	Bin Ladin	cut in front of you	have tempers/yell	wife beaters
Mean	0	1	blonde	heels	whip	boots	scowl
Mean	0	1	long hair	skinny	narrow eyes	tall	loud
Mean	0	1	yells a lot	always angry	doesn’t care about people's feelings	insecure about himself/herself	doesn’t have many friends
Religious	0	1	cross	cloak	pale	boring	white
Religious	0	1	conservative	has hope	has belief	strong	happy
Religious	1	1	elderly	expressive	strict	interesting	nagging
Religious	0	1	cross	God	Israel	skies	planes
Religious	1	1	long side burns	yamaka	Bible	top hat	star of David
Religious	0	1	cross	church	strict	follow without proof	dedicated
Religious	0	1	Jesus	spiritual	hardworking	commitment	female
Religious	0	1	judgmental	uneducated	close-minded	old fashioned	conservative
Religious	1	1	ignorant	opinionated	pompous	judgmental
Religious	1	1	church	no drinking	no fun	confidence	Jesus
Religious	0	1	cross	Bible	kindness	church	Jesus
Religious	0	1	Bible	church	nice clothes	smile	cross
Religious	0	1	pope	cross	church	Catholics	Bible
Religious	1	1	church	cross	caring	priest	devoted
Religious	1	1	prayer	faith	community	belief	disciplined
Religious	1	1	nice	open-minded	considerate	faithful	persistent
Religious	0	1	catholic	honest	trustworthy	moral	generous
Religious	0	1	holy	spirited	caring	loving	helpful
Religious	1	1	orthodox	Jewish	holidays	Kippar	Purim
Religious	0	1	catholic	Jesus	conservative	Catholic school	church
Religious	0	1	rabbi	church	different	conservative	holy
Religious	0	1	trustworthy	responsible	nice	quiet
Religious	0	1	church	Bible	God	priest	nun
Religious	0	1	cross	priest	brown robe/friar	nun	mom
Religious	0	1	comfortable in own skin	best intentions	intolerant of others views	hypocritical	judgmental
HardWork	0	1	strong	committed	missing out on fun	successful	satisfied
HardWork	1	1	"A" student	successful	determined	dad	smart
HardWork	1	1	strong	confident	successful	independent	rough
HardWork	1	1	good	attractive	hireable	successful	not going to quit
HardWork	1	1	sweating	studying	success	climbing a mountain	business
HardWork	1	1	no time	bossy	stressed	accomplished
HardWork	1	1	good person	rich	white	talented	motivated
HardWork	1	1	businessman	cut throat	computer	study	books
HardWork	1	1	intense	sweat	determination	tired	strong
HardWork	1	1	confident	determined	admirable	focused	unphased
HardWork	1	1	positive attitude	goals to work toward	spends a lot of time working	enjoys work	competitive
HardWork	1	1	lumberjack	businessman	motivated	aggressive	doctor
HardWork	0	1	constantly busy	always thinking/concentrating	not distracted easily	patient	tired
HardWork	1	1	dad	labors	construction workers	farmers	students
HardWork	0	1	dad	boyfriend	mom	siblings	me
HardWork	0	1	sweat	lots of paperwork	man	books	good grades
HardWork	0	1	president	parents	multiple jobs	college students	stress
HardWork	0	1	studious	goal orientated	persistent	careful/cautious	tough on themselves
HardWork	0	1	smart	boring	determined	selfish	annoying
HardWork	1	1	persistence	dedication	skill	smart	witty
HardWork	0	1	suit and tie	large office	successful	wealthy	large house
NotHardWk	0	1	messy clothes	beard	beer	TV	loud voice
NotHardWk	1	1	careless	lazy	dumb	egotistical	silly
NotHardWk	0	1	laziness	under achiever	procrastinator	easily distracted	well meaning, but unfocused
NotHardWk	1	1	lazy	unsuccessful	failure	slacker	uncooperative
NotHardWk	1	1	lazy	piece of shit	taker	gives nothing to society	cucaracha
Tradition	0	1	church going	married	long haired women	unkept appearance	strict
Tradition	0	1	old	stubborn	decisive	controlling	authority
Tradition	0	1	cultured	rituals	routines	old ways of thought	wise
Tradition	0	1	Amish	grandma	grandpa	farming	family
Tradition	0	1	narrow minded	older	values	history	culture
Tradition	1	1	generous	normal	old	boring	lame
Tradition	0	1	conservative	family-oriented	pious	old fashioned	modest
Tradition	0	1	interesting	personal	descriptive	Columbus	England
Tradition	1	1	suit	boring	old	set in their ways	male
Tradition	0	1	old fashioned	naïve	stuck in the past	racist	unwilling to change
Tradition	0	1	conservative	old fashioned	sensitive	submissive	passive
Tradition	0	1	parents	plain	conservative	middle	normal
Tradition	0	1	boring	stuffy	classic	conservative
Tradition	1	1	businessman	suit	tie	family	house
Tradition	1	1	boring	unenthusiastic	unadventurous	conservative	hardworking
Tradition	1	1	male	normal height	jeans	family	job
Tradition	0	1	not willing to expose anything	polite	quiet	shy	attentive
Tradition	1	1	wears levi jeans	doesn't drink or smoke	reads books for fun	enjoyment in work	maintains healthy lifestyle
Tradition	1	1	talks/speaks in their language	wears traditional clothes	prideful	accepts tradition	grateful
Tradition	0	1	white	Christian	male	conservative	old
Tradition	0	1	cultural	conservative	older	doesn't like new things	women
Tradition	0	1	boring	mature	good student	religious	nice
Marijuana	0	1	dirty	smoke	frumpy	bud	dealer
Marijuana			relaxed	easy to talk to	chill	interesting	strong opinion
Marijuana	0	1	gross	smoky	smelly	dirty	dumb
Marijuana	0	1	half opened eyes	laughing	snacking	smoke around their face	zoned out
Marijuana	0	1	boys	laughing	smell	hate
Marijuana	0	1	hometown St. Joe	friends	Michael Rogers	parties	summer
Marijuana	1	1	scrubby	threads	funny	red eye	long hair
Marijuana	0	1	mustache	joint	red circle	black tennis shoes	gazebo
Marijuana	1	1	joint	saggy eyes	chill attitude	poor choice	hungry
Marijuana	0	1	dreadlocks	bad smell	rebellious	hippie	open
Marijuana	0	1	hippie	dreads/dirty	glazed red eyes	munchies/eating a lot	not going far in life
Marijuana	0	1	teenager	munchies	unsuccessful	pot head	doesn't care
Marijuana	1	1	Bob Marley	lazy	slow	unathletic	stupid
Marijuana	0	1	laying down	eyes low	smells yucky	undetermined	lazy
Marijuana	0	1	loopy	pictures of weed on everything	smelly clothes	hemp	dreadlocks
Marijuana	0	1	low life	lazy	uncaring	insensitive	unmotivated in life
Marijuana	1	1	free spirit	chill	poor	lack of work ethic	dirty
Marijuana	1	1	relaxed attitude	stereotype pothead	long hair	anybody	me
Marijuana	0	1	smoke	night	cough	sickness	rehab
Marijuana	0	1	calm	relaxed	hippie	carefree	existential
Stingy	0	1	mean	self centered	snobby	money	old
Stingy	0	1	a loof	mean	rude	cutting	unfriendly
Stingy	0	1	unsocial	selfish	withholding	unfriendly	money
Stingy	0	1	not affectionate	cold	selfish	lonely	wealth
Stingy	0	1	dirty	unclean	uncaring	lazy	smelly
Stingy	0	1	wealth	Mr . Potter/it’s a wonderful life	money	fat	arrogant
Stingy	0	1	annoying	rude	weird	nerdy	not confident
Stingy	0		money	two faced	female/male	short/tall/medium	Asian/black/white/Mexican/mixed ethnicity
Stingy	0	1	money	greed	unthoughtfulness	mean	cruel
Stingy	0	1	won't give money to the homeless	old man	grumpy	cane	beard
Stingy	1	1	stinky	poor	undressed	dirty	ugly
Stingy	1	1	rich	clothes	blonde	suit	tall
Stingy	0	1	money	me	food	friends	material things
Stingy	1	1	really girly	perfectionist	crabby	bossy	getting yelled at
Stingy	0	1	selfish	cheap	not generous	have money	won't lend
Stingy	0	1	cheap	upper class	not generous	uncaring	productive
Stingy	0	1	cheap	annoying	greedy	no fun	dollar menu
Stingy	1	1	doesn't share	expects things from others	doesn't return favors	self centered	does things for personal gain
Stingy	0	1	cheap	no fun	somewhat wise	boring	antisocial
Stingy	0	1	uptight	can't make decisions	unsure of themselves	insecure	dependent
Stingy	0	1	greedy	selfish	inconsiderate	green	monopolizer
IgnorWI	0	1	Not from Midwest	judgmental	blonde	close minded	weird
IgnorWI	0	1	close minded	arrogant	stubborn	packer fans	north face
IgnorWI	1	1	from the city	never been here	arrogant	obnoxious	flamboyant
IgnorWI	1		coastie	shorts in winter	running on ice	never seen snow	wearing thick clothes at 50 degrees
IgnorWI	0	1	people from the coasts	city people	high school friends	from other countries	children
IgnorWI	1	1	fat	lazy	stupid	drunk	idiot
IgnorWI	1	1	Bucky	Party	cold	beautiful	large
IgnorWI			redneck	uneducated	foreigner	Asian	not bright
IgnorWI		1	foreign	secluded	focused	stupid	odd
IgnorWI	1	1	Chicago	Roommate	Steven Shapiro	bong	Illinois
IgnorWI	1	1	dumb	old	California	aspirin	cauliflower
IgnorWI	1	1	Minnesota	Vikings fans	California	immigrants	new York
IgnorWI	1	1	Illinois	dumb	crazy	non beer drinkers	down south
IgnorWI	0	1	not from WI	beer	annoyance	stereotype	Europeans
IgnorWI	0	1	cheese	packers	hunting	family	lakes
IgnorWI	0	1	cheese	fans	farmers	hicks	low education
IgnorWI	1	1	rude	leggings	sunglasses	coastie	stuck up
IgnorWI	0	1	foreigner	coastie	stupid	uncultured	uninteresting
IgnorWI	0	1	New York	normal	coast corn fields	cheese heads	beer/brats
IgnorWI	0	1	narrow minded	proud	selfish	less experience/opportunity	self esteem
ConsRep	0	1	close minded	religious	uptight	self interested	rich
ConsRep	0	1	Bush	Religion	Ignorance	rioters	hate towards others
ConsRep	0	1	racist	old	rich	close minded	white
ConsRep	0	1	stuck up	homophobic	rich	hypocritical	wrong
ConsRep	0	1	rich	snobbish/stuck up	men against abortion/can't put themselves in that situation	hating democrats	not accepting of Obama because they're angry about election
ConsRep	0	1	business suit	old	housewives	fake lavans	religious rules
ConsRep	0	1	American Flag	old	male	president	donkey/elephant
ConsRep	0	1	business suit	male	south	church	politician
ConsRep	1	1	sucks	rich	cureless	dominant	powerful
ConsRep	0	1	follower	uninformed	dumb	south	greedy
ConsRep	0	1	George Bush	abortion laws	ex boyfriend	anti same sex marriage	white hair
ConsRep	0	1	old	church	money	discrimination	people
ConsRep	1	1	competitive	traditional	less government	efficient	freedom
ConsRep	1	1	George W. Bush	Rush Limbaugh	Tea party	Sarah Palin	John McCain
ConsRep	0	1	WASP	less educated	ignorant	selfish	doesn't appreciate diversity
ConsRep	1	1	Glenn Beck	Guns	bigotry	religion	Texas
ConsRep	0	1	politics	outspoken	business suits	intelligent	speeches
ConsRep	1	1	smart	Christian	safe	wealthy	fair
ConsRep	1	1	George Bush	Tim Pakwnty	Reagan	pro life	taxes
ConsRep	0	1	sheltered	religious	rich	ill informed	not seeing the whole picture
Drinks	0	1	college kids	irresponsible	alcoholic	friend	getting drunk
Drinks	1	1	sweaty	disorderly	amusing	energetic	sickly
Drinks	0	1	Ian	Joel	Rachel	Uncle Ken	Jeffrey
Drinks	1	1	Madison	friendly	have a good time	young	cool
Drinks	0	1	gross	slob	no life	sad	lonely
Drinks	0	1	21 years or older	fun	laughing	around friends	stereotypically cool
Drinks	1	1	fun	rowdy	pungent	humorous	open
Drinks	0	1	go to parties	groups of friends	new people at parties/bars	extroverted	stereotype of typical college student
Drinks	0	1	goes to parties	has fun	college	moderation	driving
Drinks	0	1	normal	fun loving	college	parties	cops
Drinks	0	1	party	laughter	out of control	social	sex
Drinks	0	1	roommate	dorm	funny	throwing up	parties
Drinks	1	1	impaired	partier	stupid	crazy	sex
Drinks	1	1	sociable	likes to party	enjoys a good time	outgoing	fun
Drinks	0	1	wild at times	fun loving	sexual	sociable	funny personality
Drinks	0	1	high time preference rate	young	naïve	fun loving	open
Drinks	0	1	bum	dirty	poverty	college students	father
Drinks	0	1	party	music/dancing	loss of inhibitions	slurring words	flalling arms
Drinks	1	1	sloppy	loud	annoying	funny	uncaring
Drinks	1	1	fun	drunk	party	hot	pregame
Coastie	0	1	uggs	northface jacket	leggings	big sunglasses	spoiled
Coastie	0	1	rich	rude	Starbucks	blonde	well dressed
Coastie	0	1	very concerned about material objects	daddy's girl	unfriendly to now coasties	think being dumb is cute	unprofessional
Coastie	0	1	rich	snobby	beautiful	stylish	cocky
Coastie	1	1	Jewish	Italian	dark skinned	dark hair	well off financially
Coastie	1	1	black tights	big shades	Starbucks	spending daddy's money	north face
Coastie	0	1	big sunglasses	leggings	north face	uggs	money
Coastie	0	1	uggs	big sunglasses	accent (east coast)	fashionista	sorority girl
Coastie	0	1	black leggings	sunglasses	dark/straight hair	ugg boots	white V-necks
Coastie	1	1	uggs	long hair	spiked/gel in hair	V-neck	tights
Coastie	0	1	trendy	smoker	drinker	sassy	amusing
Coastie	0	1	bitchy girl	Starbucks coffee	dumb/fake	no uniqueness	blonde straight hair/uggs/ leggings brown
Coastie	0	1	leggings	ugg boots	big sunglasses	oversized V-necks	crew neck sweatshirts
Coastie	0	1	wears leggings	stuck up	overly large shirts	gets whatever they want	has a lot of money
Coastie	1	1	accent	rich	snooty	leggings	expensive clothes
Coastie	1	1	rich	stuck up	over confident	rude	from the coast
Coastie	1	1	black shoes	dea coat	suck hair	talks fast	high energy
Coastie			blonde hair	khakis	dude	serf board	flip flops
Coastie	0	1	I don't care	indifferent	not important	stereotype
Coastie	0	1	long jackets	sunglasses	rich	Starbucks	rude
OpenMind	1	1	open to most anything	cooperative in groups	easy to be around	happy person	fun
OpenMind	0	1	open to anything	likes new ideas	confident	isn't pushy	isn't stubborn
OpenMind	1	1	good listener	not biased	strong learner	cultured	brave
OpenMind	0	1	accepting	reliable	friendly	kind	comforting
OpenMind	0	1	friendly	not stressed	easy going	accepting	fun
OpenMind	0	1	sensitive	caring	liberal	free thinkers	non judgmental
OpenMind	0	1	liberal	free	creative	willing to try new things	fun
OpenMind	0	1	loving	kind	progressive	wise	fun
OpenMind	0	1	tolerant	forgiving	listener	educated	willing
OpenMind	0	1	well educated	accepting of others	accepting of drugs	not religious at all	helpful
OpenMind	0	1	understanding	educated	gets along well with most	easy going	gives others new perspectives on issues
OpenMind	1	1	green light	entrepreneur	senior business partner	success	scientist
OpenMind			books	skydiving	friends	Starbucks	art
OpenMind	0	1	myself	someone loud	someone constantly talking	how teachers/coaches should behave	someone who is enjoyable to be around
OpenMind	0	1	friendly	slutty	fat	young	kind
OpenMind	1	1	free	loving	acceptable	kind	knowledgeable
OpenMind	1	1	girl	quiet	nice	fun	wise
OpenMind	0	1	unbiased	no political agenda	truly open	comfortable with oneself	posse
OpenMind	1	1	happy	optimistic	smile	dreamer	ambition
OpenMind	1	1	tree	car	bunny	Ghandi	nice
OpenMind	0	1	liberal	says what he/she thinks	free spirited	outgoing	opinionated
WealthPar	1	1	spoiled	fortunate	intelligent	cocky	white
WealthPar	0	1	well dressed	smart	good looking	superiority complex	boring
WealthPar	0	1	expensive clothes	nice car	doctor	snotty	lawyer
WealthPar	0	1	wealth	spoiled	snobby	arrogant	not humble
WealthPar	1	1	spoiled	lucky	smart parents	selfish	fancy
WealthPar	1	1	rich person's kids	old money	snobs	bitches	misuse of power
WealthPar	1	1	rich	privileged	free ride	lucky	jerk
WealthPar	0	1	spoiled	bratty	dependent on others	weak	well dressed
WealthPar	1	1	are japy	gets whatever they want	have less love parents	don't work hard	enjoy buying things
WealthPar	0	1	higher educations	privileged	easier way of life	worriless	spoiled
WealthPar	1		spoiled	can be cool	lots of stuff	have it easy	lucky
WealthPar	0	1	ugg boots	nice car	brand names	no sense of money	coach purses
WealthPar	0	1	big house	nice clothes	rich	expensive car	spoiled
WealthPar	0	1	spoiled	well dressed	school	attractive	lucky
WealthPar	0	1	spoiled	nice clothes	smart	gives back	fancy things
WealthPar	1	1	rich	attitude	big house	better	smart
WealthPar	1	1	dad works a lot	republican	lots of things	inside rather than outside	cares about success
WealthPar	0	1	Paris Hilton	Prince Williams	CFO's children	Presidents kids	celebrities kids
WealthPar	1	1	Mercedes/bmw	large shower	Northwestern U	mahogany	car keys
WealthPar	0	1	nice clothes	big house	any school they want	spoiled	maids
WealthPar	1	1	assholes	spoiled	designer clothes	talk down to people	jacks/sports oriented
Activist	0	1	persistent	rebellious	Strong-willed	stubborn	persuasive
Activist	1	1	hard working	fighting for a cause	dependable	well studied in their area	extremely active
Activist	1	1	Chancellor Biddy Martin	my father	Hitler	MLK	Obama
Activist	0		pushy	outgoing	confident	speeches	signs
Activist	1	1	leader	involved	radical	caring	narrow minded
Activist	1	1	martin Luther king	president	progressive	rights	leader
Activist	1	1	environment	people	strikes	humane society	animals
Activist	1	1	environment	energetic	liberal	uniformed	ignorant
Activist	0	1	Obama	Oprah	Ms. Katter	Wisperg people	my cousin
Activist	1	1	Ghandi	Che	Obama	Oprah	George Clooney
Activist			people with signs	annoying	liberal	black
Activist			global warming	violence	civil rights	Ghandi	world
Activist	1	1	MLK jr	my mom	Oprah	Tyra Banks	George Bush
Activist	0	1	feminist	abortion	gay rights	slavery	women
Activist	1	1	forward	ambitious	unafraid	stubborn	caring
Activist	0	1	liberal	different	aware	equality	intelligent
Activist	1	1	uptight	stubborn	bitchy	disagreable	mean
Activist	1	1	martin Luther king	Ghandi	Nelson Mandela	Hippies	Rosa Parks
Activist	1	1	Ghandi	Me	Lucas	Dad	Andy
Activist	0	1	good doer	loud	picketing	politics	glasses & scarf wearer
Activist	1	1	MLK	protests	UC Berkley	Hippies	Reverend Jackson
Activist	1	1	liberal	outgoing	aware	persistent	hard working
Activist	1	1	rally	picket signs	anarchist	cause	PETA
Activist	0	1	motivated for change	passionate	driven	social	go getter/tenacious
Strict	1	1	boss	in control	rules	parents	teachers
Strict	1	1	someone in charge	corporate	knows their job	stern/persistent	angry
Strict	0	1	old	gray haired	frumpy	frowning	disrespectful
Strict	1	1	rude	controlling	resentful	judgmental	unfair
Strict	0	1	mean	overprotective	rules	no freedom	parents
Strict	0	1	my mom	mean	protective	school	rules
Strict	0	1	old	conservative	religious	no fun	stiffened
Strict	0	1	tight face	slicked back hair	not smiling	sharp features	skinny/tall
Strict	1	1	principal	teacher	dog	cat	parent
Strict	1	1	yelling	older	teacher	finger pointing	parents
Strict	0		mother	professor	best friend	grandparent	sister
Strict	1	1	boring	not me	coward	resist	hysteric
Strict	0	1	horned glasses & hair in a bun	ruler slapping in hand	pencil skirt	library	staring eyes
Strict	0	1	unhappy	mom	abused	scared	confused
Strict			mean	annoying	rude	lame	stupid
Strict	1	1	tall	belt	tie	bald	mean
Strict	1	1	stern	boring	mean	hard working	glasses
Strict	1	1	conformity	business attire	conservative ideology	dullness	boredom
Strict	0	1	mean	parent	army	The MTV show strictest parents	crazy
Strict	0	1	bitch	skinny	woman	authority	ugly
CEO	0	1	bossy	a man in a business suit	rich	corrupted	doesn't care about the workers
CEO	0	1	educated	rich	male	white	fortune 500 company
CEO	1	1	man	old	suit	large office	scandal
CEO	0	1	Armani suits	big corporation	shiny shoes	a lot of money	paper clips
CEO	0	1	business suit	brief case	blackberry	tie	laptop
CEO	1	1	rich	hardworking	smart	greedy	corrupt
CEO	1	1	successful	suits	money	respect	douchebag
CEO	1	1	money	power	respect	greed	suits
CEO	0	1	business suit	large, modern office	money	works extreme amount	Steve Jobs
CEO	0	1	country clubs	my dad	business dinners	private jets	having to meet everyone they work with
CEO	0	1	job oriented	rich	male	suit & tie	business oriented
CEO	1	1	successful	wealthy	hard working	intelligent	happy
CEO	0	1	money	New York	suit	company	business
CEO	0	1	Boss	top	company	money	business
CEO	1	1	man	organized	suit	capitalist	old
CEO			little inhibitions	able to make people happy	important	Obama	black suit
CEO	0	1	suit	big building	large city	balding man	Donald Trump
CEO	0	1	intelligent	money	smart	powerful	ideal
CEO	0	1	business suit	rich	arrogant	smart	tall
CEO	0	1	business man	tie	coffee	big corporation	money
Catholic	0	1	church	Jesus Christ	strict	narrow minded	cross
Catholic	1	1	benches	priest	Jesus	not accepting	corrupt
Catholic	1	1	Strict	judgmental	spiritual	white men	priests
Catholic	0	1	righteous	white	upper middle class	big families	religious
Catholic	0	1	cross	Jesus	Jewish	white	church
Catholic	0	1	cross	church	Bible	simpleton	pale person
Catholic	0	1	my friend Candice	white people	lots of siblings	church goers	nice people
Catholic	0	1	Christian	God	tradition	mass	honor
Catholic	0	1	church	religion	Christian	Jesus	Davinci Code/Tom Hanks?
Catholic	1	1	Irish	school uniform	close-minded	politics	Pat Robertson then anger
Catholic	0	1	lots of kids	needs to read the Bible	Crossing their heart	Maybe his panic	helpful
Catholic	1	1	nun	cross	black cloth	my roommate	a church
Catholic	0	1	Pope	God	Jesus	Emily Mussio	Father Gunderson
Catholic	0	1	church	modesty	cross	normality	Christmas/Easter
Catholic	1	1	the pope	JFK	Angels & Demons	child molestation	chastity
Catholic	0	1	God	Mary	the pope	devoted	prayer
Catholic	1	1	mom	priest	children	strict	no sex
Catholic	0	1	religious	strict	discriminating	superior	ignorant
Catholic	0	1	nun	Jesus	blonde	cold	cross
Catholic	0	1	Christian	rosary	praying saints	priest	stained glass windows
Catholic	0	1	Strict	religious	tiring	old	crabby
Beard	1	1	that 70s show	my uncle	shaving	hair	razors
Beard	0	1	old man	dirty	creepy	unkempt	weird
Beard			kind	brawn	smile	rough hands	small mouth
Beard	1	1	lumberjack	big	bushy	red hair	woods
Beard	1	1	old	glasses	gray hair	mature	classy
Beard	1	1	scruffy	unkempt	Santa clause	brown	white
Beard	1	1	man	brown	lumberjack	flannel	suspenders
Beard	1	1	man	dark hair	flannel shirt	scratchy	small eyes
Beard	0	1	hipster	tycho brane	old fashioned	unkempt	Kosher
Beard	1	1	my dad	Karl Marx	Abe Lincoln	Jesus	Old Man
Beard	1	1	drinks beer	is relaxed	is a man	more introverted	has identity crisis
Beard	1	1	between 20-75	male	it might be cold out	they wear glasses	they are mature
Beard	0	1	man	older	rough	brown	mustache
Beard	0	1	Abe Lincoln	Santa Clause	shaving cream	mountain man	BIC (brand)
Beard	1	1	Hockey Players	my dad	football players	Santa Clause	homeless person
Beard	1	1	lumberjack	Santa	scoutmaster	zz top	pirates
Superior	1	1	King	Osama	George W. Bush	Ass
Superior	0	1	money (wealth)	good education	supportive parents	good job	smart
Superior	0	1	annoying	snobby	jerk	rude	cocky
Superior	0	1	conceited	egocentric	selfish	lonely	unhappy
Superior	0	1	expensive clothes	attitudes	smug face	two faced	gossipy
Superior	0	1	arrogant	unrealistic	ignorant of surroundings	rich	annoying
Superior	0	1	snots/snobs	not worth my time	insecure	fake/unreal/façade	a show
Superior	1	1	arrogant	cocky	judgmental	unfair	pompous
Superior	1	1	loud	seeks attention	competitive	not modest	arrogant
Superior	1	1	arrogant	condescending	ritualistic	self aware	competitive
Superior	1	1	snob	obnoxious	stubborn	elitist	annoying
Superior	1	1	tall	strong	smile	nose wrinkled	eyebrow raised
Superior	1	1	self centered	arrogant	lonely	driven	misled
Superior	1	1	a bmw	a business suit	spiked/dyed hair	a big smile	loud noises
Superior	0	1	Rich	cocky	look down upon others	Britney	only talk to certain people
Superior	0	1	big house	fancy car	designer clothes	flashy attitudes	bossy nature
Superior	0	1	annoying	stuck up	rich	fancy	dumb
Superior	0	1	annoying	cocky	hard to work with	attitude	rude
Superior	0	1	uppity	rich	coasties	self centered	arrogant
Superior	1	1	cocky	selfish	all knowing	smart ass	independent
Superior	1	1	smarter	richer	ignorant	mean	hater
Superior	0	1	bitchy girl	snotty	annoying	tall	perky/blonde
Superior	1	1	myself	cocky	asshole	confident	smart/witty
Superior	0	1	Mary Pieger	Barack Obama	Katy Allen	my boss	country club members
Superior	0	1	stuck up	rich	smart	loud	bold
Superior	0	1	bitchy	white	wealthy	strong	smart
Superior	0	1	stuck up	bitch	wealthy	selfish	arrogant
Superior	1	1	arrogant	annoying	stupid	cool	guys
Superior	1	1	arrogant	rude	a dick	egotistical	jackass
Superior		1	well dressed	athletic	smooth talker	arrogant	individual
Superior	0	1	My dad	Obama	celebrities	politicians	my brother
Superior	1	1	tall people	people wear suits	athletes	people in expensive clothes	people smirking
Superior	1	1	superman	suit	hammer	standing on a cliff edge	standing with arms at hips
Superior	0	1	blonde hair	male	businessman	no close family friends	the office
Superior	1	1	bullies	politicians	professors	Americans	whites
Superior	1	1	Hitler	loud	bold	insensitive	interesting
EvChrist	1	1	They go do Church a lot	short hair male or long hair female	nice clothing	well groomed (clean)	very kind
EvChrist	1	1	Ned Flanders	church	Bible	priest	Angel
EvChrist	0	1	cross	church	God	children	praying
EvChrist	0	1	skirts	church	preacher	Jesus Camp	evangelist
EvChrist	0	1	religious	priest	Jesus	right from wrong	forgiveness
EvChrist	0	1	England	church	bread	wine	snobbish
EvChrist	1	1	fundamentalist	Bible	Jesus Christ	Republican	close minded
EvChrist	0	1	tongues	Jesus	camp	video	extreme
EvChrist	0	1	strict	woman	straight hair	stern/persistent	dressed nicely
EvChrist	0	1	God	church	hated by society	Bible	donuts
EvChrist	0	1	Good	nice	nun	suck up	know it all
EvChrist	1	1	holy	good person	kind	follower of Jesus
EvChrist	0	1	deeply religious	pulpit pimps	the south	tbn	money
EvChrist	0	1	virgin Mary	biblical	modest	kind	pure
EvChrist	1	1	Jesus	God	Church	Adam and Eve	the crucifixion
EvChrist	0		God	faithful	judgmental	community	human
EvChrist	0	1	not sure	Christian	what are the details?	what is the evangelical?	it is a common religion
EvChrist	0	1	believes religion is everywhere	tries to force religion on you	theirs is the only right religion	goes to church a lot	prays a lot, believes god is their best friend
EvChrist	0	1	God	Religion	Jesus	Sunday	committed
EvChrist	1	1	Luther	God	tables	shoes	boats
Confront	1	1	arrogant	proud	talkative	forward	leader
Confront	0	1	tall	arrogant	bully	annoying	aggravating
Confront	0	1	bully	juvenile	controlling	masculine	offensive
Confront	1	1	strong	male	intimidating	wears glasses	snobbish
Confront	1	1	anger	yelling	hurtful	strong	scary
Confront	1	1	annoying	mean	angry	stronger than usually	upset
Confront	0	1	mean	scary	loud	yelling	rude
Confront	0	1	uncomfortable	annoying	mean	too concerned	overly involved
Confront	1	1	dick	joke	angry	scary	independent
Confront	1	1	angry	fight	yelling	swearing	annoying
Confront	1	1	anger	fist	eyebrow	teeth	yelling
Confront	1	1	leader	CEO	businessman	professor	students
Confront	1	1	republicans	my brother	guns	expensive pants	religious zealots
Confront	0	1	outgoing	understanding	caring	smart	self conscious
Confront	0	1	annoying	blunt	level headed	truth seeking	selfish
Confront	1	1	nosy	loud	outspoken	mean streaked	opinionated
Confront	1	1	Laura	bipolar	drama	bitch	stupid
Confront	0	1	someone who is outgoing	someone who gets wht they want	unpleasant to be around	has no problem expressing their views	can be insulting
Confront	0	1	extraverted	spontaneous	loud	obnoxious	makes their presence known
Confront	0	1	mean	angry	big	strong	tough
Confront	0	1	weird	different	disable	talkative	unordinary
ExpThings	0	1	rich	materialistic	care about appearance	lazy	bitchy
ExpThings	1	1	smart	tough	lucky	skilled	happy
ExpThings	1	1	hardworker	spoiled	wealthy	importance in job	likes high quality
ExpThings	0	1	spoiled	a coastie	a preppy wannabe	rich	lucky
ExpThings	1	1	spoiled	rich	coastie	selfish	lucky
ExpThings	1	1	white people	mansions	expensive cars	snobby	suburban kids
ExpThings	1	1	cocky	rude	arrogant	pompous	snooty
ExpThings	1	1	stuck up	ass	lucky	everything handed to them	jealous
ExpThings	1	1	rich	stuck up	popular	pretty	selfish
ExpThings	1	1	a nice car	money	stuck up	to good for everyone	spoiled
ExpThings	1	1	Bentley	Rolex	prick	stuck up	lazy
ExpThings	1	1	a girl in nice clothes	person in fancy car	spoiled teenagers	successful businessman	money
ExpThings	0	1	rich	snobby	aloof	arrogant	conceited
ExpThings	1	1	actor	singer	businessman	jackass	stuck up
ExpThings	0	1	rich	hardworking	had style	likes to shop	gifts
ExpThings	1	1	flashy	rich	fortunate	blessed	lucky
ExpThings	1	1	Noah Buckwallis mor	women from men of honor	my mom	sailboat	my father
ExpThings	1	1	clothing	car	accessories (jewelry/shoes/purses)	big TVs	luxury house items (furniture/art)
ExpThings	0	1	Michael Jackson	celebrities	Forbes 500	people who shop at whole foods	mom
NotHardWk	1	1	lazy	dumb	fat	stubborn	ignorant
NotHardWk	0	1	lazy	not goal oriented	uneducated	overweight	has a family member who is wealthy
NotHardWk	0	1	lazy	fat	watching TV	sloppy	dirty
NotHardWk	0	1	has no aspirations	Zach Rein	skyping	sleeping	idiot
NotHardWk	0	1	a bum	annoying	immature	failure	unsuccessful
NotHardWk	1	1	a bum	McDonalds	weed	cousin	TV
NotHardWk	1	1	Mexican	lazy	black	welfare	redneck
NotHardWk	0	1	annoying	stupid	helpless	futureless	stoner
NotHardWk	1	1	lazy	bum	not motivated	sloth	disappointing
NotHardWk	1	1	person is lazy	person has low standards	person doesn't know the value of work	person needs to change his goals	person might not be taking hard classes
NotHardWk	0	1	lazy	fat	slob	pitiful	disgusted
NotHardWk	0	1	lazy	social	dead beat	party	jobless
NotHardWk	0	1	lazy	couch	fat	out of shape	bad grades
NotHardWk	1	1	sluggish	lazy	slow	annoying	boring
NotHardWk	1	1	lazy	incompetent	unwilling	annoying	lame
NotHardWk	0	1	lazy	spoiled	boring	roommate	useless
NotHardWk	0	1	lazy	bored	not responsible	selfish	lame
NotHardWk	0	1	lazy	fat	always going to parties	dependent	priorities are not straight
NotHardWk	0	1	lazy	sitting on a couch	black	sleeping a lot	watching TV
NotHardWk	1	1	no values	white trash	poor	depressed	lost interest
HardWork	1	1	pencil	desk	large building	suit	slick
HardWork	1	1	strong	determination	hard working	smart	I want to try
HardWork	1	1	persistent	efficient	determined	team worker	confident
Arrogant	0	1	headstrong	confident (over confident)	annoying	unfriendly	competitive
Arrogant	1	1	it	happens	not that	I like	it
Arrogant	1	1	wealthy	dark haired men/blonde women	healthy (build & muscle)	educated	talkative
Arrogant	0	1	selfish	rich	proper	snotty	well dressed
Arrogant	0	1	self centered	rich	mean	not accepting	rude
Arrogant	0	1	think they're smart	bad listener	think highly of themselves	judgmental	rude
Arrogant	0	1	proud	snob	tool	condescending	mean
Arrogant	0	1	self centered	pretentious	narcissism	money	selfish
Arrogant	1	1	conceited	dick	lead trumpet players	crackpot	fool
Arrogant	0	1	annoying	not likeable	mean	bossy	conceited
Arrogant	1	1	unreasonable	annoying	big headed	moron	don't talk to
Arrogant	1	1	cocky	stand off	mean looks	too good for others	annoying
Arrogant	0	1	rude	snobby	egotistical	mighty	above me
Arrogant			jerk	asshole	proud	rich	buff
Arrogant	0	1	smart	a sneer	argue about everything	rude	self absorbed
Arrogant	0	1	bastard	snob	coastie	northface	uggs
Arrogant	1	1	a mean person	a jerk	someone who doesn't listen	a person who hurts others	pain
Arrogant	0	1	stuck up	rich	privileged	male	white person
Arrogant	0	1	snobby	mean	full of themselves	high	annoying
Arrogant	0	1	stuck up	rude	condescending	mean	stupid
Smokes	1	1	tobacco	mouth cancer	unattractive	bad smell	second hand smoke
Smokes	0	1	lung cancer	smells bad	bad breath	dirty	coughing
Smokes	0	1	gross	stench	wrinkled skin	bad breath	yellow teeth
Smokes	1	1	old	smelly	stressed	problematic	kept back
Smokes	0	1	death	me coughing	my mom	stupidity	weakness
Smokes			instrument	alcohol	perfume	architecture	hotel
Smokes	0	1	cigarette	puffs of smoke	person holding cigarette	ex boyfriend	Korean people
Smokes	1	1	gross	smelly	unhealthy	how old are they?	cancer
Smokes	0	1	skinny jeans	thin	Asian	drunk	fun
Smokes	0	1	yellow teeth	bad smell	lung cancer	cigarettes	bar
Smokes	1	1	cancer	illness	tobacco	money	death
Smokes	0	1	gross	killing self	selfish	smells	lung cancer
Smokes	1	1	emphysema	black lungs	bad smell	ugly teeth	cancer
Smokes	0	1	bad health	bad teeth	unpleasant	inconsiderate of others health	why aren't they trying to quit?
Smokes	0	1	ew	ashtray	parents	second hand	rude
Smokes	1	1	hipster	insecure	average	bored	uninteresting
Smokes	1	1	grungy	hip	cancer	pants	money
Smokes	0	1	smell of smoke always	yellow fingers	rotted teeth (yellow)	heavy cough	hard breathing
Smokes	0	1	ugly teeth	bad breath	a weird smile	black lungs	creepy person
Smokes	0	1	raspy voice	skinny	smoky smell	drugs	stressed
DevBelief	0	1	faithful	strong	conscientious	dedicated	giving
DevBelief	0	1	Christianity	The Bible	strong family relations	morally sound	a cross
DevBelief	0	1	hard working	determined	strong (physically & mentally)	smart	good speaker
DevBelief			Christian	white	stern	serious	direct
DevBelief			motivated	strong willed	stubborn	unwilling to change	strong devotion
DevBelief	0	1	girl	conservative	blonde	short	shy
DevBelief	0	1	priest	nun	rabbi	pastor	Sunday school teacher
DevBelief	0	1	mom	me	pastor	politician	family
DevBelief	0	1	hardworking	martyr	Obama	fanatic	priest
DevBelief	0	1	religion	God	Bible	Holy	pure
DevBelief	0	1	committed	responsible	dependable	friendly	happy
DevBelief	0	1	faithful	strong	dangerous	assured	religious
DevBelief	0	1	driven	respectful	religious	wise	hard working
DevBelief	1	1	effort	persistence	dedication	perseverance	faith
DevBelief	0	1	faithful	honest	persistent	content	dedicated
DevBelief	0	1	dedicated	driven	dependable	respectable	honorable
DevBelief	0	1	mom	handworker	faithful	church	pray
DevBelief	0	1	dedicated	loyal	hardworking	devoted	headstrong
DevBelief	0	1	God	Jesus	Buddha	prayer hands	an altar
DevBelief	1	1	ambitious	gutsy	ballsy	intuitive	confident
DevBelief	1	1	religious	fanatic	priest	praying	studious
Frat	1	1	cool	girls	beer	involved	community service
Frat	0	1	brotherhood	fun	drinking /partying	bond	life long experience
Frat	0	1	loud	arrogant	drunk	obnoxious	stupid
Frat	0	1	large	loud	unintelligent	self absorbed	egotistical
Frat	0	1	bromance	players	like to have fun	only like sorority girls	parties
Frat	1	1	parties	drinking	college students	hazing	guys
Frat	0	1	parties	friendships	big houses	stereotypes	bond
Frat	0	1	beer	parties	fun	basketball	little bit of an asshole
Frat			involved	social	determined	outgoing	partier
Frat			drinking	party	studying	crime	fun
Frat	0	1	boy	jock	party	drinking	house
Frat	0	1	drunk	brothers/sisters	socials	friendship	forever
Frat	1	1	tool	animal house	hazing	assault	old
Frat	1		tight	bro	pointless	dumb	expensive
Frat	0	1	boys	money	house	rich	class
Frat	0		hot	slacker	player	wild	mean
Frat	0	1	male	muscular	annoying	insecure	violent
Frat	0	1	polo	beer	football	player	dumb
Frat	0	1	alcoholic	stuck up	annoying	loud	rich
Frat	1	1	party	stuck up	dedicated	cool	crazy
Frat	1	1	collegiate	rich	asshole	jerk	bully
Frat	1	1	beer	sports	babes	party	house
Uggs	1	1	girl	hottie	coastie	northface	Starbucks
Uggs	0	1	rich	pretty	stylish	confident	bitchy
Uggs	0	1	Coastie	Starbucks	leggings	expensive	a bitch
Uggs	0	1	spoiled	coastie	stupid/ignorant	immature	stuck up
Uggs	1	1	Coastie	girl	Bascom hill	white	v neck
Uggs	0	1	Coastie	leggings	northface	school	Madison
Uggs	1	1	coasties	girl	stylish	cares about what other people think	my grandma
Uggs	0	1	trendy	coastie	superficial	lack of individuality	annoying
Uggs	1	1	tights	coastie	spoiled	annoying	booty
Uggs	0	1	fashionista	secure	happy	coastie	wealthy
Uggs	0	1	rich	classy	superficial	high fashion	my roommate from Jersey
Uggs	0	1	cold weather	wealthy	coastie	spandex leggings	big purse
Uggs	1	1	wealth	suburbs	animals	girls	young
Uggs	0	1	women	Alaska	comfort	style	winter
Uggs	1	1	are the boots real?	is she hot?	if she's hot is she single?	usually hot!	can I get your number?
Uggs	0	1	girl	northface jacket	leggings	long hair	Jewish
Uggs	1	1	girl	sunglasses	Jewish	the boots themselves	makeup
Uggs	1	1	privilege	style	popularity	people to aspire to	superiority
Uggs	1	1	girl	trendy	rich	popular	materialistic
Uggs	0	1	cozy	coastie	ugly	practical	fuzzy
IntCulRel	0	1	male	close minded	older	fat	mean
IntCulRel	1	1	ignorance	hate	pain	insecurity	lack of intelligence
IntCulRel	0	1	rude	inconsiderate	dumb	mean	uninformed
IntCulRel	0	1	rude	cruel	hurtful	ignorant	uninformed
IntCulRel	0	1	ignorant	pushy	Catholic	overbearing	obnoxious
IntCulRel	0	1	bigot	close minded	pathetic	stupid	ridiculous
IntCulRel	0	1	close minded	stupid	missing out	arrogant	unwilling
IntCulRel	0	1	close minded/selfish	conservative/republican	asshole	ignorant	catholic
IntCulRel	0	1	white	man	southern	prejudice	civil rights
IntCulRel	1	1	Adolf Hitler	Musound	Stalin	my grandpa	African drug cons
IntCulRel	1	1	Hitler	Germany	communism	pope	Catholics
IntCulRel	0	1	Bush	KKK	Rastafarian	Jesus	Church
IntCulRel	0	1	educated	liberal	young	equality	atheism
IntCulRel	1	1	close minded	ignorant	rude	uneducated	incompetent
IntCulRel	0	1	uninformed	close minded	sheltered	racist	unintelligent
IntCulRel	0	1	ignorant	asshole	close minded	sheltered	unaccepting
IntCulRel	0	1	hate	fire	crime	war	murder
IntCulRel	0	1	ignorant	sheltered	stubborn	man	racist
IntCulRel	1	1	race	redneck	hate	ignorance	injustice
IntCulRel	1	1	man	white	Republican	American	family
Judgement	1	1	uncomfortable	uneducated	experiencing a new thing	stubborn	racist
Judgement	1	1	narrow minded	mean	insensitive	prejudice	ugly
Judgement	1	1	bitch	narrow minded	short	uneducated	idiot
Judgement	0	1	lame	bigot	stupid	mean	petty
Judgement	1	1	asshole	ignorant	selfish	snobby	unreasonable
Judgement	0	1	self centered	two faced	typical	stubborn	hard to work with
Judgement	0	1	racist	jealous	naïve	high school
Judgement	1	1	angry	mad	sad	jealous	critical
Judgement	0	1	a stressed out person	my high school friends	people I don't want to associate with	teachers	interviewers
Judgement	1	1	angry	annoyed	disappointed	disgusted	unhappy
Judgement	1	1	terrible	funny	needs to move on	grow up	live your own life
Judgement	0	1	girls	nasty	harsh	firm	impatient
Judgement	0	1	mean	rude	racist	sexist	male
Judgement	0	1	spreads rumors	doesn't get to know someone well	rude	doesn't have a lot of friends	not kind
Judgement	1	1	a court judge	Hitler	snob	high school girls
Judgement	1	1	rude	bitchy	superior	wanna be	son of a bitch
Judgement	1	1	annoying	arrogant	stuck up	conceded	ignorant
Judgement	0	1	cocky	self centered	egotistical	insecure	bitch
Judgement	0	1	arrogance	money	upper class	naïve	lacking culture
Judgement	0	1	insecurity	sometimes me	are my friends judging me?	not open minded	parochial
Judgement	0	1	crossed arms	close minded	stubborn	a prick/snot	talk behind other people's backs
Judgement	0	1	stuck up	unworthy/unappreciative	rich	unsociable	quiet
Judgement	0	1	insecure	bored	rude	not understanding	feels superior on the outside
Judgement	1	1	self centered	mean	jealous	low character	doesn't accept others well
Judgement	0	1	caddy	full of themselves	mean	cares what others think	stuck up
ArabMus	1	1	dark skin	dark hair	sun	white cloth	camel
ArabMus	0	1	dark skin	turban	the Middle East	soldiers	anger
ArabMus	0	1	Asia	2012-09-11	misunderstood	sad for them	oppressed by racism
ArabMus	1	1	darker skin	turbans	Allah	Mecca	extremists
ArabMus			Aladdin	religious	movies	kingdom	serious
ArabMus	0	1	terrorist	immigrant	hates Americans	owns 7 eleven/subway	camel jockey
ArabMus	0	1	terrorist attacks	George Bush	Iraq war	death	sadness
ArabMus	1	1	brown	turban	Asia/Middle East	smart	terrorist activity
ArabMus	1	1	darker skin	different types of clothing	terrorist stereotypes	a turban and some type of hood	them walking through a sandy market
ArabMus	0	1	dark skin tone	middle east	turban	terrorism	politics
ArabMus	0	1	foreigner	bad reputation	hard life	sucks	different
ArabMus	1	1	turban	Quran	terrorist	beard	Johnny Quest
ArabMus	1	1	Middle East	Hummus	Islam	beard	desert
ArabMus	0	1	Rajeer my friend	religion	Iraq	2012-09-11	stereotyping
ArabMus	0	1	Middle East	religion	immigrants	war
ArabMus	1	1	terrorist	9/11 attack	mosque controversy	war	bombs
ArabMus	0	1	head scarf	covered faces	terrorist	war on terror	Sadam Husain
ArabMus	1	1	2012-09-11	terrorist	some bad/some good	religion	different
ArabMus	0	1	covered	darker skin	different	secluded	quiet
ManyKids	1	1	my grandmother	Latin ethnicity	welfare	adoption	love
ManyKids	0	1	stress	messy	loud	laughter	tired
ManyKids	0	1	tired	busy	unkempt	mother	middle aged woman
ManyKids	0	1	no birth control	overpopulation	religion fundamentalist	pity for children	how they have money to afford to raise that many children
ManyKids	0	1	chaos	fat	uneducated	southern	poor
ManyKids	1	1	old	tired	busy	unattractive	angry
ManyKids	0	1	busy	van	loud	sleepy	fat
ManyKids	0	1	little children	little money	busy hectic schedule	crowded family	hand me downs
ManyKids	0	1	babies	trailer trash	overalls	Jon & Kate+8	happy mommies
ManyKids	1	1	mom	house	plant	room	stroller
ManyKids	1	1	pregnancy	mom	older	family	comforting/welcoming
ManyKids	0	1	mom	day care worker	baby sitter	grandma	teacher
ManyKids	1	1	poor	busy	not self based	caring	religious
ManyKids	1	1	mother	whore	salt of the earth	happy	tired
ManyKids	1	1	mom	balloons	stroller	bottles	cribs
ManyKids	0	1	Wick	religious	tight with money	busy	overwhelmed
ManyKids	1	1	Catholic	poor	rich	busy	nonwhite
ManyKids	1	1	farm	cooperation	not a lot of money	big house	sexually active
ManyKids	1	1	prideful	loving	caring	busy
Educated	1	1	money	suits	professional	glasses	obnoxious
Educated	1	1	college	glasses	tie	monocle	money
Educated	0	1	smart	professor	glasses	tweed suit	brief case
Educated			confident	intelligent	glasses	cocky	proud
Educated	0	1	smart	well dressed	white	male	glasses
Educated	0	1	graduation hat	skinny	glasses	handsome	male
Educated	1	1	Barack Obama	Dad	Bill Gates	nerdy	man
Educated	1	1	white	wealthy	physically fit	has a college degree	responsible
Educated	1	1	intelligent	respectable	courteous	conceited	benevolent
Educated	0	1	successful career	college degree	smart	hard working	determined
Educated	1	1	teacher	CEO	wealthy	important	role model
Educated	0	1	my dad	the president	say my boyfriend	homeless people	suit
Educated	0	1	teacher	adult	school	money	manage
Educated	0	1	money	family	suit	clean looking	respectful
Educated	0	1	occupation	skill	school	knowledge	degree
Educated	0	1	college degree	successful	happy	wealthy	reputable
Educated	1	1	George Washington	Dr. Krowwer neuro-oncologist	doctors	lawyers
Educated	1	1	Albert Einstein	professor	teacher	PHD	studying
Educated	0	1	cleanly/neat	older	well off	glasses	well dressed
Educated	0	1	smart	will have money	responsible	easy to get along with	similar to me
Educated	0	1	intelligence	intellect	success	respectable	qualified
FreeThink	0	1	creative	open-minded	liberal/progressive	independent	individual
FreeThink	1	1	liberal	open-minded	creative	independent	doesn't care what others think of them
FreeThink	0	1	liberal	open	care free	accepting	passionate
FreeThink	0	1	open minded	unique	outsider	revolutionary	spiritual
FreeThink	0	1	no boundaries	open minded	creative	accepting	rare
FreeThink	1	1	original	creative	unbound	sometimes silly	liberal
FreeThink	1	1	liberal	democrat	relaxed	fun	exciting
FreeThink	0	1	statue of the man with his chin rested on his fist	artists	liberals	nonconformists	myself
FreeThink	0		happiness	down to earth	uncommon	USA	artistic
FreeThink	0	1	creative	outgoing	impulsive	adventurous	risk taking
FreeThink	0	1	independent	strong willed	diverse	leaders	opinionated
FreeThink	1	1	banana	Lady Gaga	Ghandi	LSD	Siates
FreeThink	0	1	high	imaginative	creative	wondering	flowing
FreeThink	0	1	imaginative	innovative	social deviant	non conformist	powerful
FreeThink	1	1	the stone thinker	hand on chin	a man with a beard	wheel	sitting under an apple tree
FreeThink	0	1	thought bubble	hippie	beard	tye dye	cartoon
FreeThink	1	1	bold	liberal	intelligent	young	college
FreeThink	0	1	exciting	unique	confident	boring	smart
FreeThink	1	1	not religious	fun	exciting	thoughtful	smart
FreeThink	1	1	hippie	successful	down to earth	smart	intelligent
FreeThink	1	1	liberal	hippie	stoner	creative	interesting
FreeThink	0	1	statue	wings	skipping	smart	field
White	0	1	porky	overconfident	white supremacist	universe	uninteresting
White	0	1	race	indivuaulistic	pale	worker	narrow minded
White	0	1	European	worker	Christian	American	majority
White	0	1	intelligent	pretty	successful	wealthy	nice clothes
White	0	1	businessman	working	schooling	family	love
White	0	1	successful	educated	kind	middle class of above	originally from Europe
White	1	1	glasses	suit	beard	sensitive	talkative
White	1	1	my friends	University of Wisconsin	my peers	pale	most people I know
White	0	1	not different from other races	similar &different to other white people	perceived different from different races	special as all races-although white is not really a race	beautiful & unique as all races
White	1	1	Caucasian	Human (person)	average clothes jeans	neither attractive nor ugly	variety
White	0	1	blonde hair	tall	a boy	jeans	a teenager
White	0	1	expensive car	good paying job	perfect family	country club
White	1	1	tall	fat	selfish	strong
White	0	1	rich	well dressed	educated	trailer trash	privileged
White	1	1	wealth	spoiled	proper	smart	American
White	0	1	common	American	corporate	successful	power
White	1	1	tie	glass	brown hair	slacks	blue shirt
White	0	1	stuck up	friend	president	kind	racist
White	0	1	cocky	intelligent	rich	spoiled	different
White	0	1	All of my professors	my father	my friend, owen	a rabbit	business suit
EvChrist	1	1	lived in a rural area	listens to their pastor	thinks they take the Bible literally but doesn't	strong opinions	values faith above evidence
MarCulRel	1	1	tradition	monotony	sex	love	arrangement
EvChrist	0	1	old	smelly	religious	Bible	church
Environ	1	1	tree	lydonly	oil	bird	green
Environ	0	1	green	eco friendly	nature	recycle	outdoorsy
White	1	1	people	USA	mean	family	school
AntiGay	0	1	religious	mean	unaccepting	ignorant	close minded
AntiGay	0	1	straight	protest	jock	blonde	sweater
ArabMus	0	1	dark beard	2012-09-11	Afghanistan	the church by my house	solemn faces
EvChrist	1	1	religious	caring	calm	family person	charitable
Beard	1	1	Muslim	religious	old fashioned	cool	badass
Blonde	0	1	my old hair color	fake	lively	bright	rare
Atheist			tall	suit and tie	serious face	strict	pointing/shaking finger
ManyKids	1	1	stressed	tired	worn out	busy	rushed
Coastie	1	1	shorts	sun tan	coolness	different slang vocabulary "wicked"	outdoors
ExpThings	0	1	snotty	rich	stuck up	maybe just a normal person	condescending
ManyKids	0	1	Mormons	Catholics	young marriage	cheaper by the dozen	bratty kids
Beard	0	1	male	tall	masculine	deep voice	strong
ManyKids	1	1	crazy	promiscuous	controlling	demanding	loving
Beard	1	1	manly	rough neck	uncaring	hairy	shave
ConsRep	1	1	business wear	rich	smart	stubborn	motivated
AntiGay	0	1	masculine man	anger	married	older	a person set in their ways
EvChrist	0	1	preachy	pushy	close minded	certain	oblivious
ManyKids	1	1	family	sex	babies	women	my siblings
ExpThings	0	1	designer labels	fur	poodles	spoiled	my roommate
Beard	0	1	is awesome	is older	is creepy	is a hipster	has swag
ArabMus	0	1	brown	shall	covered up	beard	thin cloth
EvChrist	0	1	preachy	religious	Jesus	church	man
AntiGay	1	1	ignorant	hateful	arrogant	asshole	inconsiderate
AntiGay	0	1	ignorant	mean	hypocritical	Bible-thumper	homophobe
AntiGay	0	1	discriminatory	rude	ignorant	bias	close minded
White	1	1	similar to me	European/American	kind	successful	USA
Environ	0	1	grass	recycling	tree huger	pollution	global warming
Coastie	0	1	shorts	tan	aeropostale	preppy	slang
Smokes	0	1	lung cancer	relaxing	death	pollution	la la land
Catholic	0	1	religious	strict	spiritual	conservative	familial
Beard	1	1	manly	lumberjack	trees	hipster	shaving cream
Jew	0	1	bagels	Noah	Bayside	temple	Abraham
IntCulRel	0	1	white man	old	arrogant	mean	stupid
Coastie	0	1	liberal	sheltered (not well travelled)	egotistical	laid back	generally friendly
Blonde	0	1	tall	pretty	IQ of 0	slutty	thinks she's better than everyone
CloseMind	0	1	nonaggressive behavior	smart mouth	negativity	rude	very annoying
White	0	1	blonde hair	blue eyes	polo	shorts	preppy shoes
Beard	0	1	old	harry potter/wizard	comb it	wash it	cut it
Atheist	0	1	independent	hippie	mellow	studious	loud/vocal
ConsRep	1	1	traditionalist	money saver	business promoter	patriot	high morals
Beard	0	1	Santa Claus	Do they have tattoos?	do they have a motorcycle?	construction worker	hippie
Beard	0	1	hipster	wise	flannel shirt	lumberjack	attractive
Environ	1	0	tree huger	inner Mongolia	recycling	reuse	planting
Coastie	1	1	unfriendly	busy	have an accent	dress nicely	sophisticated
LibDem	1	1	Clinton	promising	middle class/working class	for immigration	against the rich
White	1	1	friendly	intelligent	sympathetic	somewhat elitist	happy
Environ	1	1	concerned for the environment	looking for political change	liberal	believes in climate change	might have a petition
Activist	1	1	strong willed	tough	hippie	unkind	uninformed
Drinks	0	1	loose	friendly	extraverted	self conscious	popular
ConsRep	0	1	George Bush	John McCain	Sarah Palin	my uncle	my dad
Environ	0	1	male	khaki shorts pulled high	green natural colored shirt tucked in	camera	safari hat
ExpThings	1	1	lucky	arrogant	unwelcoming	good occupation	ray bands
ExpThings		1	rich	wealthy	greedy	pompous	nice car
ExpThings			doggie	unappreciative	spoiled	conceited	rich
LibDem	0	1	selfish	arrogant	whore	hippie	high
ArabMus	0	1	Iraq	Iran	reincarnation	clothes	2012-09-11
Environ	0	1	nature	animals	water	science	research
Jew	0	1	Barmitzva	Hanukkah	dradle	manora	Batmitzva
Activist	0	1	educated	dedicated	busy	concerned	loud
Environ	1	1	green	trees	mountains	lakes	people
EvChrist	0	1	hypocrisy	annoying	unnecessary	ridiculous	lost
EvChrist	1	1	totally nutty	hate gay people	hypocritical	close minded	ignorant tea partiers
Arrogant	0	1	douchebag	Greek life	country clubs	court cases	mirrors
ArabMus	1	1	2012-09-11	dark complexion	desert	middle east	borat
ArabMus	0	1	Sadam Hussein	turban	war	hate	2012-09-11
ArabMus	0	1	white cloth on head	hairy	accent	different stye of clothes	9/11 attack
ConsRep	0	1	white	American	man	tie	white house
Beard	0	1	Abe Lincoln	Amish man	top hat	mustache	suit
ConsRep	1	1	smart	intelligent	practical	no nonsense	beneficial
AntiGay	0	1	scared	ignorant	fearful	close minded	unaccepting
AntiGay	0	1	mean	rude	prejudice	thoughtful	disgusting
Activist	1	1	educated	young	opinionated	strong opinions	independent
Beard	1	1	red beard	Pankender	Sam Cooke	Great Scott	pitcher from San Francisco forgot his name
ArabMus	0	1	turban	Osama Bin Ladin	desert	guns	violence
Beard	1	1	Santa Claus	white color beard	Hulk Hogan	rough	cut it off
ArabMus	1	1	terrorist	beard	dark skin	weapons	violent
EvChrist	1	1	honest	misinformed on evolution	church going	religious	rich family
LibDem	0	1	free rights	Obama	waste of money	abortion	annoying
Coastie	1	1	prude	trendy	expensive things	crisp	aloof
CEO	1	1	money	the boss	a nice car	a nice house	hard worker
Environ	1	1	loves nature	political	extreme	caring	Al Gore
Activist	1	1	Martin Luther King Jr	acceptance	sincerity	leaders	unafraid
ManyKids	1	1	Don't use protection	John & Kate+8	large family	lots of sex	poverty
Marijuana	1	1	unmotivated	munchies	cartoons	good times	terrifying
Activist	0	1	protest	signs	bold shirts	microphones	lots of people
Jew	1	1	stingy	curly hair	funny	yamaka	big nose
EvChrist	0	1	mom	annoying	overly happy	tias house	children
ArabMus	1	1	Middle East	turbans	prayer	Quran	Hebrew
BigNose	0	1	Trent (a friend of mine)	Italian	Jewish	Zach (another friend of mine)
Beard	0	1	dad	scruffy	itchy	hot	Santa
ConsRep	1	1	Barack Obama	my dad	Jeff Jensen	Mike Carlson	Andrew LeCleir
Beard	0	1	homeless man	Santa Clause	boundary waters	razor	kissing
Beard	0	1	mustache	hair	Abe Lincoln	Santa Clause	my dad
ExpThings			rich	white	big house	confident	put together
AntiGay	1	1	judgmental	uneducated	unreasonable	bully	bad
AntiGay	1	1	the south	religion	a farmer	priest	a cross
ManyKids	0	1	Mormon	slut	mother	divorced	family
Environ	0	1	pretentious	driven	active	dresses cool	smokes pot
ArabMus	1	1	kite runner	2012-09-11	terrorist	turban	prayer rug
Drinks	1	1	fun	obnoxious	illegal	party	cops
ConsRep	0	1	suits	gray hair	men	money	powerful
AntiGay	0	1	bigot	small minded	scared	stupid	male
MarCulRel	1	1	family	parents	kids	God	church
MarCulRel	1	1	India	black people	Mormons	Catholics	rich people
MarCulRel	0	1	white dress	huge wedding	cathedral	organ	family
MarCulRel	1	1	open bar	song & dance	a beautiful bride	old grandmas	corn on the cob
MarCulRel	0	1	parents	fear	desire	children	common
MarCulRel	0	1	happier family	fewer conflicts	tradition	big wedding	celebration
MarCulRel	0	1	someness	compatibility	picture perfect	smiles	match
MarCulRel	0	1	comfortable	disappointed	little travel	little education	content
MarCulRel	1	1	love	trust	knowledge	comfort	respect
MarCulRel	1	1	my culture/native American/ long hair	babies	cars	white suburbia	my friend Alex
MarCulRel	0	1	traditionalist	expected	boring	comforting	easier
MarCulRel	0	1	traditional	Indian	African American	obligatory	arranged
MarCulRel	0	1	Indian wedding	arranged marriage	unhappiness	same race	no freedom
MarCulRel	0	1	traditional	religious	isolated	normal	ritual
MarCulRel			close minded	easy	match	obligated	comfortable
MarCulRel	0	1	racist	white people	upper class	kingdom	harsh parents
