# Supplementary material for: Stereotypes Possess Heterogeneous Directionality: A Theoretical and Empirical Exploration of Stereotype Structure and Content
Source: PLoS One. 2015 Mar 26;10(3):e0122292. doi: 10.1371/journal.pone.0122292 (PMC4374885; doi:10.1371/journal.pone.0122292)
Supplement: S6 File — This Excel file contains the raw participant data from the “Woman” conditions of Study 4. (XLSX) [file pone.0122292.s006.xlsx]

## Sheet: Sheet1
Stimulus	Gender	US	Response1	Response2	Response3	Response4	Response5
activist	0	1	abortion	sign	protests	bold personality	white house
CutoffTee	0	1	athletic	sporty	fitness	boys	weightlifting
activist	1	1	strong	intelligent	motivated	smart	beautiful
activist	1	1	protests	marching	speeches	posters	police
CutoffTee	1	1	ugly	bodybuilder	athletic	tall	brown hair
Tomboy	1	1	khaki	baseball hat	stocky girl	plaid shirt	skateboard
activist	0	1	liberal	confident	brave	unsatisfied	boisterous
CutoffTee	0	1	slutty	summer	Britney spears	blonde	flat stomach
CutoffTee	0	1	sports	outdoors	tennis shoes	shorts	working-out
Lesbian	1	1	manly	gay	strong	big	In-charge
Softball	0	1	ball	ponytail	tall; long legs	tall socks	field
Tomboy	1	1	short hair	lesbian	manly	small breasts	young
CutoffTee	0	1	skanky	immature	gross	inappropriate	put some clothes on
Tomboy	1	1	sports	games	beastly	decent	cool
Softball	0	1	Casey	catcher	athletic	pretty	tough
activist	0	1	powerful	independent	strong-willed	business suit	hippie
Softball	0	1	athletic	tall	sometimes manly	loud	funny
Softball	1		butch	sub-par to baseball	lesbian	athletic
CutoffTee	0	1	athletic	in shape	basketball	sports	lesbian
CutoffTee	1	1	long legs	blonde hair	nice body	full of themselves	wants attention
Softball	0	1	strong	athletic	weak	run	manly
ShortHair	0	1	manly	piercings	eyeliner	pants	attractive
Lesbian	1	1	gas	sick	blonde	whore	disgust
activist	0	1	feminism	housewife	business women	mom	protest
Tomboy	0	1	baggy clothes	baseball hat	manly clothes	hair back	no makeup
Softball	1	1	athletic	masculine	occasionally attractive	strong	loud
Lesbian	0	1	sex	butch	mom jean	flannel	mustache
activist	1	1	feminist	annoying	loud	stupid	pissed off
activist	1	1	annoying	stern	loud	pushy	cold
Lesbian	1	1	short hair	outgoing	opinionated	kinda hot	under-respected
Lesbian	0	1	short hair	boyish clothes	masculine	spits	beer
Softball	1	1	ugly	bad	slow	boring	ball
Softball	0	1	strong arm	batting	ponytail	baseball hat	big thighs
Softball	0	1	uniforms	hats	baseball diamond	dirt	sweat
Softball	1		uniforms	short hair	athletic	fast	strong
Softball	0	1	muscular	homely	intense	confident	focused
Softball	1	1	strong	athletic	ball	baseball	hot
Softball	1	1	long hair	athletic	strong	muscular	uniform
Softball	1	1	bat	helmet	gloves	mound	dirt
Softball	1	1	athletic	manly	young	slim	strong
Softball	0	1	athletic	tough	butch	masculine	competitive
Softball	0	1	athletic	built	manly	husky	intense
Softball	0	1	strong	masculine	powerful	lesbian	strong-willed
Softball	0	1	lesbian	muscular	manly	bigger	strong
Softball	0	1	butch	masculine	sporty	strong	mean
Softball	1	1	lesbian	women play sports?	younger sister	Madison have team?	uncle coaches
Softball	0	1	thick	homosexual	manly	athletic	mean
Softball	1	1	competitive	tough	pitcher	home run
Softball	1	1	Jenny Finch	muscular	manly	USA	high school
Softball	1	1	stripped clothes	baseball hat	white	blonde	perfect weather
Softball	1	1	masculine	big	muscular	ponytail	strong
ShortHair	1	1	bad	unattractive	unusual	unpopular	ugly
ShortHair	1	1	lesbian	conservative	European	blonde	dyke
ShortHair	0	1	not feminine	older	spunky	long hair hassle	mature
ShortHair	1	1	strong	works hard	professional	manly	skirt
ShortHair	0	1	boyish	strong	brisk	controlling	cancer
ShortHair	0	1	lesbian	strong	confident	lean	beautiful
ShortHair	0	1	over 30	lesbian	illness	Halle Berry	bad haircut
ShortHair	0	1	cancer	athlete	unique	lesbian	older
ShortHair	1	1	long hair more attractive	modern	cut her hair off	gay	what was she thinking
ShortHair	0	1	confidence	lesbian	cold ears	lazy	bold
ShortHair	0	1	few famous people	convenience	lesbian	sports	America's next top model
ShortHair			fun	party animal	purple hair	lesbian	punk rock lover
ShortHair			beautiful	hot	bright skin	blue eyes	Caucasian
ShortHair			face	hair	legs	clothing	skirt
ShortHair	1		sexy	intelligent	playful	loving	hot blonde
ShortHair	0	1	confident	pretty	strong	kind	beautiful
ShortHair	0	1	thin	blonde	coat	tall	model
ShortHair	0	1	young	fashionable	roommates	professional	pretty
ShortHair	0	1	crazy	lesbian	choppy	sophisticated	mom-like
ShortHair	0	1	old	gray	grandma	nice	cookies
CutoffTee	1	1	young	cute	long hair	single	nice
CutoffTee	0	1	wet t-shirt contest	trashy	skinny	tan	good shape
CutoffTee	0	1	white	sweatpants	work out	heat	water
CutoffTee	0	1	80s	redneck	sports	no fashion	hippie
CutoffTee	0	1	lazy	whore	bad	trailer park	construction
CutoffTee	0	1	white trash	work out	trashy	unclassy	sick
CutoffTee	0	1	breasts	blonde	skinny	tan	jean shorts
CutoffTee	1	1	athletic	manly	work out	white shirt	weightlifting
CutoffTee	1	1	athletic	manly	summer	basketball	gym
CutoffTee	1	1	manly	man jobs	bigger	not friendly	scrub
CutoffTee	0	1	hippie	lazy	worker	tan	masculine
CutoffTee	1	1	badass	athletic	biker	buff	butch
CutoffTee	0	1	cool	own style	doesn't care what others think	warm	poor
CutoffTee	0	1	Britney spears	belly dancer	slut	fashion retarded	fat
CutoffTee	0	1	short shorts	boots	blonde	white shirt	necklace
CutoffTee	1	1	green shirt	blonde	green grass	sunshine	suburban
CutoffTee	1	1	basketball player	tall	butch	Maddy Ammoth	big hands
CutoffTee	1	1	ratchet	janky	homely	slutty	badass
CutoffTee	1	1	blonde	breasts	hot	slut	white
CutoffTee	1	1	trying to picture cut off tee	sexy	poorly dressed	is she attractive?	how old?
Tomboy	1	1	short hair	muscles	lesbian	older brother	single
Tomboy	0	1	male clothes	louder voice	tougher	short hair	walks less feminine
Tomboy	0	1	short hair	arms	plays in mud	one of the boys	strong
Tomboy	0	1	overalls	blue	short	headstrong	farm
Tomboy	0	1	cat	independent	settling	cute	secrets
Tomboy	0	1	sporty	relaxed	calm	lots of friends who are boys	more comfortable in sweats than dress
Tomboy	0	1	confident	tough	strong	serious	blunt
Tomboy	1	1	cool	edgy	sexy	hot	tough
Tomboy	1	1	dirty	long clothes	white	hick	not attractive
Tomboy	0	1	cool	nice clothes	works hard	smells nice	has guy friends
Tomboy	1	1	risky	badass	daring	like guy things	not feminine
Tomboy	0	1	baseball hat	athletic	bigger	butch	loud deep voice
Tomboy	0	1	great athlete	butch	tough	nice	Ellen DeGeneres
Tomboy	0	1	baggy jeans	butch hair cut	lesbian	into sports	not many friends
Tomboy	0	1	masculine	ugly	competitive	good at sports	not good with advice
Tomboy	0	1	lesbian	manly	hairy	grotesque	unmannered
Tomboy	0	1	lesbian	cargo shorts	short hair	collared shirt	Rosie O'Donnell
Tomboy	0	1	plays sports	short hair	hangs out with boy	manly	doesn't connect with people well
Tomboy	1	1	strong	likes sports	male friends	athletic	outgoing
Tomboy	0	1	tough	guy friends	sports	loud	friendly
activist	0	1	strike	fight	persuade	correct	superior
activist	1	1	independent	strong minded	emotional	opinionated	out spoken
activist	0	1	voting	strong	rights	fights hard	determined
activist			strong	persistent	argumentative	risk taker	role model
activist	0	1	power	courage	determination	feminism	equality
activist	1	1	women	petition	panel of women for rights	rights	vocal
activist	0	1	strong	independent	leader	minority	speaker
activist	0	1	annoying	strong-willed	well dressed	radical	sexist
activist	0	1	liberal	lesbian	loud	annoying	stubborn
activist	0	1	strong	opinionated	political	lesbian/gay rights	fighter
activist	1	1	controlling	overly-proud	protests	job equality	overbearing
activist	0	1	votes	defensive	proactive	smart	active
activist	0	1	feminist	strong	bitch	opinionated	independent
activist	0	1	strong	protest signs	dedicated	fair believers in equality	independent
activist	0	1	liberal	protesting	signs	voting	working
activist	0	1	strong voice	pushy	looks nice	caring	equality
activist	1	1	strong	short hair	long dress	sign	larger
activist	0	1	feminist	equal rights	equal rights act	Susan b Anthony	angry protesting women
activist	0	1	strong	knowledgeable	proactive	loyal
activist	1	1	picket signs	strong	umbrellas	yelling	courtroom
construct	1	1	yellow hat	blue jean overalls	ponytail	masculine	work boots
construct	1	1	out of place	not feminine	ugly	big	not smart
construct	0	1	strong	poor	not fully educated	man	muscle
construct	0	1	muscular	butch	one of the guys	country	handworker
construct	0	1	butch	tan	not skinny	single	mean
construct	0	1	hard hat	crazy	men	long hair	babies
construct	1	1	ugly	jeans	tool belt	tan	mean
construct	1	1	yellow hat	strong	bigger	dirty clothing	rare
construct	1	1	individuality	hard working	persistence	strong	tough
construct	1	1	odd	sweat	orange	helmet	long hair
construct	0	1	strong	empowered	sure	hard working	minority
construct	0	1	large	deep voice	laughs a lot	social	low maintenance
construct	0	1	unflattering pants	pink tools	short hair	struggling to fit in	strong
construct	0	1	hat	belt	jean shorts	boots	dirt
construct	1	1	hairy	dyke	fat	tall	ugly
construct	0	1	money	lesbian	blonde	construction boots	lunch looker
construct	0	1	orange hat	power	good looking	strong	in charge
construct	0	1	hard hat	vest	burly hair	jean shirt	rough hands
construct	0	1	hard hat	sack lunch	neon vest	heavy machinery	gravel
NoMakeup	1		spontaneous	carefree	pretty	good	funny
NoMakeup	1	1	natural	confident	non-caring	democrat	nerdy
NoMakeup	1	1	shower	morning	tired	unattractive	natural
NoMakeup	1	1	sweatpants	hair up	gym	work	sweat
NoMakeup	0	1	natural	late	beauty	summer	glasses
NoMakeup	0	1	pale	heavy eye	messy hair	glasses	pale lips
NoMakeup	0	1	confident	boring	prude	lazy	content
NoMakeup	0	1	old	tired	lazy	sad	crying
NoMakeup	0	1	confident	grimy	lack luster	natural	outsider
NoMakeup	0	1	naturally beautiful	ugly	nerdy	just woke up	confident
NoMakeup	0	1	natural	beauty	confidence	healthy	independence
NoMakeup	0	1	natural beauty	pale	clean face	open	confidence
NoMakeup	0	1	working out	stress	confident	tired	lazy
NoMakeup	0	1	natural	already beautiful	tired/lazy	nice features	confident
NoMakeup	0	1	beautiful	pretty	different	kind	hair
NoMakeup	0	1	down to earth	classy	natural beauty	strong self image	confidence
NoMakeup	0	1	black circles under eyes	dark skin	fuzzy hair	hobo	lazy
NoMakeup	0	1	unkept hippie	lazy	doesn't care	working out	relaxed
NoMakeup	0	1	lazy	sad	tired	old	natural look
NoMakeup	1	1	natural	beauty	independent	sports	attractive
Lesbian	1	1	Brittany	Danielle	different	rights	strange
Lesbian	1	1	butch	masculine	chasing Amy	feminist	Libby
Lesbian	1	1	goth	hot	nice	jock	person
Lesbian	1	1	sex	vagina	plasty	candy	dip
Lesbian	1	1	short hair	butch	Ellen DeGeneres	gay	rainbow flag
Lesbian	0	1	shaved head	earrings	angry	strong	not a sexual being
Lesbian	0	1	butch	tom boy	nice	private	tough
Lesbian	0	1	short hair	boy clothes	butch	deep voice	slouch/guyish walk
Lesbian	0	1	free spirit	butch	short hair	liberal	barbed wire tattoo
Lesbian	0	1	athletic	short hair	outgoing	less feminine clothing	tattoos/piercings
Lesbian	0	1	short hair	butch	plays sports	flat chest	baggy jeans
Lesbian	0	1	strap on	illegal	against religion	dyke	manly
Lesbian	1	1	butch	softball	ugly	manly	tall
Lesbian	0	1	porn	manly	kissing	blonde	sexy
Lesbian	1	1	Ellen DeGeneres	Rosie O'Donell	dyke	gay marriage	adoption
Lesbian	0	1	butch haircuts	men's clothing	one pretty in the relationship	great parents	confident
Lesbian	0	1	Ellen DeGeneres	softball	short hair	fat	ugly
Lesbian	0	1	sports	masculine clothing	trucks	cigarettes	Fierce A+F cologne
Lesbian	1	1	short hair	short	Biddy Martin	jeans	glasses
Lesbian	0	1	man	pink and black	emotional	secretive	hostile
Lesbian	1	1	tall	skinny	short dyed hair	dresses like a guy	piercings
